# Supplementary material for: Treatments for COVID-19 and acute respiratory infections are associated with gender and comorbidities in an Italian online survey
Source: PLoS One. 2026 Feb 17;21(2):e0342466. doi: 10.1371/journal.pone.0342466 (PMC12912575; doi:10.1371/journal.pone.0342466)
Supplement: S2 File — (CSV) [file pone.0342466.s002.csv]

	id_uni	id	country	age	age_grp1	gender	gender_other	ethnicity	ethn2	ses	ses_num	ses_group	smoking	bmi	employment	employ_type	work_outside	household_num	household_cat	livealone	educ_years	educ_cat1	educ_cat2	pets_yn	pcr_test	pcr	pcr_timing	ari	morethanone	ari3days	symp_score	lastpage	startlanguage	startdate	datestamp	pmh_health_cond	pmh_asthma	pmh_copd	pmh_other_resp	pmh_activecancer	pmh_cancer	pmh_cvd	pmh_diabetes	pmh_hbp	pmh_liver	pmh_mh	meds_bp	meds_steroid	meds_immuno
40550	5000001	1	Italy	51	50-64	Male	Male	White	White	SQ08	9	5	No smoking	24,569315	Working outside home	Other	Yes	3	3-6 people	Live with others	25	20	19 or more	Yes	Test not done			Yes	3.0		1	46	en	2020-10-13 07:58:09	2020-10-13 09:23:54	No	No	No	No	No	No	No	No	No	No	No	No	No	No
40551	5000002	2	Italy	51	50-64		Other	NA			NA	NA		NA				NA			NA	NA			Test not done						NA	4	it	2020-10-15 08:00:57	2020-10-15 08:02:39	Yes	No	No	No	No	No	No	No	No	No	No	No	No	No
40552	5000004	4	Italy	51	50-64	Male	Male	NA			NA	NA		NA				NA			NA	NA			Positive	Positive	7.0		3.0	Yes	1	41	it	2020-10-15 16:57:23	2020-10-15 17:20:09	Yes	No	No	No	No	No	No	No	No	No	No	No	No	No
40553	5000005	5	Italy	46	25-49	Female	Female	White	White	SQ06	7	4	No smoking	22,589552	Working from home		No	2	Lives with one other person	Live with others	21	20	19 or more	Yes	Test not done			No			NA	46	it	2020-10-17 07:06:06	2020-10-17 07:15:39	Yes	No	No	No	No	No	No	No	No	No	No	No	No	No
40554	5000006	6	Italy	48	25-49	Male	Male	White	White	SQ06	7	4	Tobacco	25,249338	Working from home		No	1	Lives alone	Live alone	20	20	19 or more	No	Test not done			No			NA	46	it	2020-10-17 16:59:58	2020-10-17 17:12:02	Yes	No	No	No	No	No	No	No	No	No	No	No	No	No
40555	5000007	7	Italy	33	25-49	Male	Male	NA			NA	NA		NA				NA			NA	NA			Negative	Negative	7-14 days	Yes	3.0		3	5	it	2020-10-17 17:18:58	2020-10-17 17:24:53	Yes	No	No	No	No	No	No	No	No	No	No	No	No	No
40556	5000011	11	Italy	54	50-64	Male	Male	White	White	SQ09	10	5	No smoking	24,772097	Working from home		No	3	3-6 people	Live with others	NA	NA		No	Test not done			No			NA	46	it	2020-10-18 08:03:48	2020-10-18 08:15:55	No	No	No	No	No	No	No	No	No	No	No	No	No	No
40557	5000012	12	Italy	48	25-49	Male	Male	White	White	SQ06	7	4	No smoking	21,258503	Other		No	1	Lives alone	Live alone	13	0	13-15	No	Test not done			No			NA	46	it	2020-10-18 08:57:08	2020-10-18 09:08:54	Yes	No	No	No	No	No	No	No	No	No	No	No	No	No
40558	5000013	13	Italy	45	25-49	Female	Female	NA			NA	NA		NA				NA			NA	NA			Test not done			Yes	3.0		6	14	it	2020-10-18 08:59:09	2020-10-18 09:07:59	Yes	No	No	No	No	No	No	No	No	No	No	No	No	No
40559	5000014	14	Italy	42	25-49	Male	Male	White	White	SQ06	7	4	Tobacco	20,227026	Furloughed		No	1	Lives alone	Live with others	13	0	13-15	Yes	Test not done			Yes	3.0		2	46	it	2020-10-18 09:00:48	2020-10-18 09:24:25	Yes	No	No	No	No	No	No	No	No	No	No	No	No	No
40560	5000015	15	Italy	64	50-64	Male	Male	NA			NA	NA		NA				NA			NA	NA			Test not done						NA	4	it	2020-10-18 09:49:24	2020-10-18 09:52:29	No	No	No	No	No	No	No	No	No	Yes	No	No	No	No
40561	5000016	16	Italy	64	50-64	Male	Male	NA			NA	NA		NA				NA			NA	NA			Test not done			No			NA	31	it	2020-10-18 09:55:56	2020-10-18 09:58:12	No	No	No	No	No	No	No	No	No	Yes	No	No	No	No
40562	5000017	17	Italy	61	50-64	Male	Male	White	White	SQ07	8	4	No smoking	26,365602	Working from home and partly outside		No	3	3-6 people	Live with others	18	18	16-18	No	Test not done			No			NA	45	it	2020-10-18 11:03:53	2020-10-18 11:17:46	No	No	No	No	No	No	No	No	Yes	No	No	Yes	No	No
40563	5000018	18	Italy	50	50-64	Male	Male	White	White		NA	NA		NA				NA			NA	NA			Test not done			No			NA	43	it	2020-10-18 12:36:44	2020-10-18 12:56:10	Yes	No	No	No	No	No	No	No	No	No	No	No	No	No
40564	5000019	19	Italy	NA				NA			NA	NA		NA				NA			NA	NA									NA	1	en	2020-10-18 12:49:23	2020-10-18 12:50:29											NA
40565	5000021	21	Italy	41	25-49	Male	Male	White	White	SQ07	8	4	No smoking	24,543463	Working outside home	Healthcare - community	Yes	3	3-6 people	Live with others	20	20	19 or more	No	Test not done			Yes	3.0		1	46	it	2020-10-18 13:17:13	2020-10-18 13:40:56	Yes	No	No	No	No	No	No	No	No	No	No	No	No	No
40566	5000022	22	Italy	47	25-49	Male	Male	White	White	SQ07	8	4	No smoking	32,74416	Working outside home	Other	Yes	2	Lives with one other person	Live with others	NA	NA		No	Test not done			No			NA	46	it	2020-10-18 13:57:45	2020-10-18 14:07:29	No	Yes	No	No	No	No	No	No	No	No	No	No	Yes	No
40567	5000023	23	Italy	23	<25	Female	Female	White	White	SQ07	8	4	No smoking	19,06771	Full-time student		No	2	Lives with one other person	Live with others	NA	NA		No	Test not done			No			NA	46	it	2020-10-18 18:51:58	2020-10-18 19:00:13	Yes	No	No	No	No	No	No	No	No	No	No	No	No	No
40568	5000026	26	Italy	61	50-64	Male	Male	White	White	SQ06	7	4	No smoking	29,983587	Working outside home	Other	Yes	6	More than 6 people	Live with others	2	0	Less than 11	No	Test not done			No			NA	46	it	2020-10-18 19:06:04	2020-10-18 19:27:38	Yes	No	No	No	No	No	No	No	No	No	No	No	No	No
40569	5000027	27	Italy	23	<25	Male	Male	White	White	SQ06	7	4	No smoking	18,365473	Full-time student		No	4	3-6 people	Live with others	20	20	19 or more	No	Test not done			No			NA	46	it	2020-10-18 19:07:10	2020-10-18 19:19:17	Yes	No	No	No	No	No	No	No	No	No	No	No	No	No
40570	5000028	28	Italy	54	50-64	Female	Female	White	White	SQ06	7	4	No smoking	25,910685	Working outside home	Other	Yes	3	3-6 people	Live with others	13	0	13-15	No	Test not done			No			NA	46	it	2020-10-18 19:10:53	2020-10-18 19:26:27	No	No	No	No	No	No	Yes	No	No	No	No	Yes	No	No
40571	5000029	29	Italy	24	<25	Female	Female	White	White	SQ04	5	3	No smoking	21,09375	Full-time student		No	4	3-6 people	Live with others	NA	NA		No	Test not done			No			NA	46	it	2020-10-18 19:13:06	2020-10-18 19:23:09	Yes	No	No	No	No	No	No	No	No	No	No	No	No	No
40572	5000031	31	Italy	23	<25	Female	Female	White	White	SQ03	4	2		NA	Full-time student		No	NA			NA	NA			Test not done			No			NA	42	it	2020-10-18 19:25:29	2020-10-18 19:31:49	Yes	No	No	No	No	No	No	No	No	No	No	No	No	No
40573	5000032	32	Italy	22	<25	Male	Male	White	White	SQ07	8	4	No smoking	22,024323	Full-time student		No	4	3-6 people	Live with others	17	16	16-18	Yes	Test not done			No			NA	46	it	2020-10-18 19:43:01	2020-10-18 19:55:38	Yes	No	No	No	No	No	No	No	No	No	No	No	No	No
40574	5000033	33	Italy	27	25-49	Female	Female	NA			NA	NA		NA				NA			NA	NA			Positive	Positive	7.0			Yes	NA	4	it	2020-10-18 20:16:59	2020-10-18 20:21:33	Yes	No	No	No	No	No	No	No	No	No	No	No	No	No
40575	5000034	34	Italy	25	25-49	Female	Female	White	White	SQ07	8	4	No smoking	NA	Full-time student		No	4	3-6 people	Live with others	19	18	19 or more	No	Negative	Negative	7.0	No			NA	46	it	2020-10-18 20:19:09	2020-10-18 20:28:33	Yes	No	No	No	No	No	No	No	No	No	No	No	No	No
40576	5000035	35	Italy	25	25-49	Female	Female	White	White	SQ06	7	4	No smoking	21,096191	Full-time student		No	4	3-6 people	Live with others	5	0	Less than 11	No	Negative	Negative	7.0	No			NA	46	it	2020-10-18 20:34:52	2020-10-18 20:50:20	Yes	No	No	No	No	No	No	No	No	No	No	No	No	No
40577	5000037	37	Italy	22	<25	Female	Female	NA			NA	NA		NA				NA			NA	NA			Test not done			No			NA	31	it	2020-10-18 22:21:53	2020-10-18 22:23:49	Yes	No	No	No	No	No	No	No	No	No	No	No	No	No
40578	5000039	39	Italy	48	25-49	Female	Female	White	White	SQ07	8	4	No smoking	19,94806	Working outside home	Other	Yes	2	Lives with one other person	Live with others	18	18	16-18	No	Test not done			No			NA	46	it	2020-10-19 09:25:16	2020-10-19 09:34:02	Yes	No	No	No	No	No	No	No	No	No	No	No	No	No
40579	5000040	40	Italy	22	<25	Female	Female	White	White	SQ06	7	4	No smoking	24,21875	Full-time student		No	4	3-6 people	Live with others	3	0	Less than 11	Yes	Test not done			No			NA	46	it	2020-10-19 10:16:26	2020-10-19 10:26:09	Yes	No	No	No	No	No	No	No	No	No	No	No	No	No
40580	5000041	41	Italy	26	25-49	Female	Female	NA			NA	NA		NA				NA			NA	NA			Negative	Negative	7.0	No			NA	31	it	2020-10-19 11:18:37	2020-10-19 11:20:42	Yes	No	No	No	No	No	No	No	No	No	No	No	No	No
40581	5000042	42	Italy	62	50-64	Male	Male	White	White	SQ05	6	3	No smoking	27,774271	Working from home and partly outside		No	4	3-6 people	Live with others	19	18	19 or more	Yes	Test not done			No			NA	46	it	2020-10-19 14:20:33	2020-10-19 14:31:51	No	No	No	No	No	No	No	Yes	No	No	No	No	No	No
40582	5000043	43	Italy	61	50-64	Male	Male	White	White	SQ07	8	4	Tobacco	23,148148	Working from home and partly outside		No	2	Lives with one other person	Live with others	22	20	19 or more	No	Negative	Negative	7.0	No			NA	46	it	2020-10-19 14:41:12	2020-10-19 14:52:31	Yes	No	No	No	No	No	No	No	No	No	No	No	No	No
40583	5000045	45	Italy	64	50-64	Male	Male	NA			NA	NA		NA				NA			NA	NA			Test not done						NA	4	it	2020-10-19 16:42:47	2020-10-19 16:45:17	No	No	No	No	No	No	No	No	No	Yes	No	No	No	No
40584	5000046	46	Italy	38	25-49	Male	Male	White	White	SQ06	7	4	No smoking	21,847008	Working from home		No	1	Lives alone	Live alone	12	0	11-12	No	Test not done			No			NA	46	it	2020-10-19 16:46:11	2020-10-19 16:52:00	No	No	No	No	No	No	No	No	No	No	No	No	No	No
40585	5000050	50	Italy	25	25-49	Female	Female	White	White	SQ08	9	5	E-cigarette	32,467533	Full-time student		No	3	3-6 people	Live with others	NA	NA		Yes	Test not done			No			NA	46	it	2020-10-20 10:19:54	2020-10-20 10:29:42	No	Yes	No	No	No	No	No	No	No	No	No	No	No	No
40586	5000051	51	Italy	28	25-49	Female	Female	Mixed	Mixed	SQ10	NA	NA	No smoking	NA	Full-time student		No	1	Lives alone	Live alone	NA	NA		No	Test not done			No			NA	46	it	2020-10-20 10:33:28	2020-10-20 10:42:29	Yes	No	No	No	No	No	No	No	No	No	Yes	No	No	No
40587	5000052	52	Italy	24	<25	Female	Female	White	White	SQ04	5	3	No smoking	24,088223	Full-time student		No	3	3-6 people	Live with others	5	0	Less than 11	Yes	Test not done			No			NA	46	it	2020-10-20 10:53:59	2020-10-20 11:05:36	Yes	No	No	No	No	No	No	No	No	No	No	No	No	No
40588	5000054	54	Italy	26	25-49	Female	Female	White	White	SQ06	7	4	No smoking	21,453573	Full-time student		No	1	Lives alone	Live alone	5	0	Less than 11	No	Test not done			No			NA	46	it	2020-10-20 11:20:45	2020-10-20 11:32:00	Yes	No	No	No	No	No	No	No	No	No	No	No	No	No
40589	5000056	56	Italy	24	<25	Female	Female	White	White	SQ05	6	3	No smoking	18,365473	Full-time student		No	3	3-6 people	Live with others	NA	NA		No	Test not done			No			NA	46	it	2020-10-20 11:51:56	2020-10-20 12:03:52	Yes	No	No	No	No	No	No	No	No	No	No	No	No	No
40590	5000057	57	Italy	26	25-49	Female	Female	White	White	SQ05	6	3	No smoking	17,31341	Full-time student		No	2	Lives with one other person	Live with others	NA	NA		No	Test not done			No			NA	46	it	2020-10-20 12:08:31	2020-10-20 12:20:55	Yes	No	No	No	No	No	No	No	No	No	No	No	No	No
40591	5000058	58	Italy	24	<25	Female	Female	White	White	SQ04	5	3	No smoking	23,828125	Full-time student		No	2	Lives with one other person	Live with others	4	0	Less than 11	Yes	Test not done			No			NA	46	it	2020-10-20 12:11:19	2020-10-20 12:20:51	No	No	No	No	No	No	No	No	No	No	No	No	No	No
40592	5000059	59	Italy	25	25-49	Female	Female	White	White	SQ04	5	3	Tobacco	19,53125	Full-time student		No	2	Lives with one other person	Live with others	20	20	19 or more	No	Negative	Negative	7.0	No			NA	46	it	2020-10-20 12:20:05	2020-10-20 12:30:24	Yes	No	No	No	No	No	No	No	No	No	No	No	No	No
40593	5000060	60	Italy	24	<25	Female	Female	NA			NA	NA		NA				NA			NA	NA			Test not done			No			NA	31	it	2020-10-20 12:41:28	2020-10-20 12:44:19	No	No	No	No	No	No	No	Yes	No	No	No	No	No	No
40594	5000061	61	Italy	22	<25	Female	Female	White	White	SQ05	6	3	No smoking	19,957285	Full-time student		No	5	3-6 people	Live with others	NA	NA		Yes	Test not done			No			NA	46	it	2020-10-20 13:20:40	2020-10-20 13:31:10	Yes	No	No	No	No	No	No	No	No	No	No	No	No	No
40595	5000063	63	Italy	37	25-49	Male	Male	White	White	SQ04	5	3	No smoking	23,924858	Full-time student		No	NA		Live with others	10	0	Less than 11	Yes	Test not done			No			NA	46	it	2020-10-20 13:36:26	2020-10-20 13:44:46	Yes	No	No	No	No	No	No	No	No	No	No	No	No	No
40596	5000064	64	Italy	43	25-49	Female	Female	White	White	SQ05	6	3	Tobacco	20,93664	Umemployed		No	1	Lives alone	Live alone	25	20	19 or more	No	Test not done			No			NA	46	it	2020-10-20 13:43:27	2020-10-20 13:56:21	Yes	No	No	No	No	No	No	No	No	No	No	No	No	No
40597	5000065	65	Italy	31	25-49	Female	Female	NA			NA	NA		NA				NA			NA	NA			Test not done			Yes	3.0		2	29	it	2020-10-20 14:12:38	2020-10-20 14:21:06	Yes	No	No	No	No	No	No	No	No	No	No	No	No	No
40598	5000066	66	Italy	36	25-49	Female	Female	White	White	SQ06	7	4	Tobacco	18,3391	Working from home		No	5	3-6 people	Live with others	23	20	19 or more	Yes	Test not done			No			NA	46	it	2020-10-20 14:13:55	2020-10-20 14:28:04	Yes	No	No	No	No	No	No	No	No	No	No	No	No	No
40599	5000067	67	Italy	NA				NA			NA	NA		NA				NA			NA	NA									NA	2	it	2020-10-20 14:28:27	2020-10-20 14:29:22											NA
40600	5000068	68	Italy	29	25-49	Male	Male	White	White	SQ05	6	3	Tobacco	21,857279	Working outside home	Other	Yes	1	Lives alone	Live with others	10	0	Less than 11	No	Test not done			No			NA	46	it	2020-10-20 14:42:46	2020-10-20 14:53:57	Yes	No	No	No	No	No	No	No	No	No	No	No	No	No
40601	5000069	69	Italy	70	65-79	Female	Female	White	White	SQ06	7	4	No smoking	23,711845	Retired		No	1	Lives alone	Live alone	14	14	13-15	No	Test not done			Yes	3.0		3	46	it	2020-10-20 15:09:43	2020-10-20 15:36:11	Yes	No	No	No	No	No	No	No	No	No	No	No	No	No
40602	5000070	70	Italy	52	50-64	Male	Male	White	White	SQ05	6	3	No smoking	21,383942	Working from home		No	1	Lives alone	Live with others	19	18	19 or more	No	Negative	Negative	Other	No			NA	46	it	2020-10-20 15:17:45	2020-10-20 15:33:38	Yes	No	No	No	No	No	No	No	No	No	No	No	No	No
40603	5000072	72	Italy	71	65-79	Female	Female	White	White	SQ03	4	2		NA	Retired		No	1	Lives alone	Live alone	8	0	Less than 11	No	Test not done			No			NA	43	it	2020-10-20 15:36:03	2020-10-20 15:48:00	No	No	No	No	No	No	No	No	No	No	No	No	No	No
40604	5000073	73	Italy	24	<25	Male	Male	White	White	SQ05	6	3	No smoking	22,981901	Full-time student		No	3	3-6 people	Live with others	18	18	16-18	Yes	Test not done			No			NA	46	it	2020-10-20 15:40:49	2020-10-20 15:55:03	Yes	No	No	No	No	No	No	No	No	No	No	No	No	No
40605	5000074	74	Italy	63	50-64	Female	Female	NA			NA	NA		NA				NA			NA	NA			Test not done						NA	4	it	2020-10-20 15:48:49	2020-10-20 15:57:39	Yes	No	No	No	No	No	No	No	No	No	No	No	No	No
40606	5000075	75	Italy	71	65-79	Female	Female	White	White	SQ03	4	2	No smoking	NA	Retired		No	1	Lives alone	Live alone	10	0	Less than 11	No	Test not done			No			NA	46	it	2020-10-20 15:51:08	2020-10-20 15:59:16	Yes	No	No	No	No	No	No	No	No	No	No	No	No	No
40607	5000076	76	Italy	28	25-49	Male	Male	White	White	SQ05	6	3	No smoking	NA	Full-time student		No	1	Lives alone	Live alone	NA	NA		No	Test not done			No			NA	46	it	2020-10-20 15:55:07	2020-10-20 16:06:46	Yes	No	No	No	No	No	No	No	No	No	No	No	No	No
40608	5000077	77	Italy	64	50-64	Female	Female	White	White	SQ05	6	3	No smoking	18,3391	Retired		No	1	Lives alone	Live with others	16	16	16-18	No	Test not done			No			NA	46	it	2020-10-20 16:04:19	2020-10-20 16:24:17	Yes	No	No	No	No	No	No	No	No	No	No	No	No	No
40609	5000078	78	Italy	NA				NA			NA	NA		NA				NA			NA	NA									NA	2	it	2020-10-20 16:04:24	2020-10-20 16:05:02											NA
40610	5000079	79	Italy	46	25-49	Male	Male	White	White	SQ08	9	5	Tobacco	21,604939	Working outside home	Healthcare - community	Yes	2	Lives with one other person	Live with others	3	0	Less than 11	Yes	Test not done			No			NA	46	it	2020-10-20 16:16:55	2020-10-20 16:26:21	Yes	No	No	No	No	No	No	No	No	No	No	No	No	No
40611	5000080	80	Italy	26	25-49	Female	Female	White	White	SQ06	7	4	No smoking	24,776794	Working outside home	Other	Yes	3	3-6 people	Live with others	NA	NA		Yes	Test not done			No			NA	46	it	2020-10-20 16:23:28	2020-10-20 16:34:13	Yes	No	No	No	No	No	No	No	No	No	No	No	No	No
40612	5000081	81	Italy	26	25-49	Female	Female	NA			NA	NA		NA				NA			NA	NA			Test not done			No			NA	31	it	2020-10-20 16:31:25	2020-10-20 16:33:07	Yes	No	No	No	No	No	No	No	No	No	Yes	No	No	No
40613	5000082	82	Italy	35	25-49	Female	Female	NA			NA	NA		NA				NA			NA	NA			Test not done			No			NA	31	it	2020-10-20 16:47:54	2020-10-20 16:49:44	Yes	No	No	No	No	No	No	No	No	No	No	No	No	No
40614	5000083	83	Italy	28	25-49	Female	Female	White	White	SQ07	8	4	No smoking	23,225431	Working outside home	Healthcare - community	Yes	2	Lives with one other person	Live with others	8	0	Less than 11	No	Test not done			No			NA	46	it	2020-10-20 16:52:57	2020-10-20 17:05:18	Yes	No	No	No	No	No	No	No	No	No	No	No	No	No
40615	5000084	84	Italy	29	25-49	Female	Female	White	White	SQ10	NA	NA	Tobacco	20,79673	Working from home		No	2	Lives with one other person	Live with others	23	20	19 or more	No	Test not done			No			NA	46	it	2020-10-20 16:55:20	2020-10-20 17:09:14	Yes	No	No	No	No	No	No	No	No	No	No	No	No	No
40616	5000085	85	Italy	31	25-49	Female	Female	White	White	SQ07	8	4	No smoking	21,09375	Full-time student		No	3	3-6 people	Live with others	30	20	19 or more	No	Test not done			No			NA	46	it	2020-10-20 16:57:50	2020-10-20 17:11:28	Yes	No	No	No	No	No	No	No	No	No	No	No	No	No
40617	5000086	86	Italy	NA				NA			NA	NA		NA				NA			NA	NA									NA	2	it	2020-10-20 17:33:00	2020-10-20 17:34:04											NA
40618	5000087	87	Italy	23	<25	Male	Male	NA			NA	NA		NA				NA			NA	NA			Test not done			No			NA	31	it	2020-10-20 17:47:16	2020-10-20 17:48:41	Yes	No	No	No	No	No	No	No	No	No	No	No	No	No
40619	5000088	88	Italy	65	65-79	Female	Female	White	White	SQ06	7	4	Tobacco	24,341759	Other		No	NA		Live with others	NA	NA		Yes	Test not done			No			NA	46	it	2020-10-20 17:51:51	2020-10-20 18:18:30	No	No	Yes	No	No	No	No	No	No	No	No	No	No	No
40620	5000090	90	Italy	23	<25	Male	Male	White	White	SQ08	9	5	No smoking	21,799309	Full-time student		No	4	3-6 people	Live with others	5	0	Less than 11	No	Test not done			No			NA	46	it	2020-10-20 17:58:54	2020-10-20 18:10:26	Yes	No	No	No	No	No	No	No	No	No	No	No	No	No
40621	5000092	92	Italy	30	25-49	Male	Male	NA			NA	NA		NA				NA			NA	NA			Test not done			No			NA	31	it	2020-10-20 18:05:26	2020-10-20 18:07:31	Yes	No	No	No	No	No	No	No	No	No	No	No	No	No
40622	5000093	93	Italy	29	25-49	Male	Male	White	White	SQ03	4	2	No smoking	24,898144	Full-time student		No	4	3-6 people	Live with others	5	0	Less than 11	No	Test not done			No			NA	46	it	2020-10-20 18:06:48	2020-10-20 18:20:02	Yes	No	No	No	No	No	No	No	No	No	No	No	No	No
40623	5000094	94	Italy	19	<25	Female	Female	White	White	SQ07	8	4	No smoking	23,833004	Full-time student		No	4	3-6 people	Live with others	13	0	13-15	No	Negative	Negative	7.0	No			NA	46	it	2020-10-20 18:07:52	2020-10-20 18:23:19	Yes	No	No	No	No	No	No	No	No	No	No	No	No	No
40624	5000095	95	Italy	25	25-49	Female	Female	White	White	SQ08	9	5	No smoking	19,834711	Full-time student		No	3	3-6 people	Live with others	20	20	19 or more	No	Test not done			No			NA	46	it	2020-10-20 18:10:05	2020-10-20 18:22:37	Yes	No	No	No	No	No	No	No	No	No	No	No	No	No
40625	5000096	96	Italy	17	<25	Female	Female	NA			NA	NA		NA				NA			NA	NA			Test not done			No			NA	31	it	2020-10-20 18:23:54	2020-10-20 18:26:34	No	No	No	No	No	No	No	No	No	No	Yes	No	No	No
40626	5000097	97	Italy	18	<25	Male	Male	NA			NA	NA		NA				NA			NA	NA			Test not done			Yes	3.0		2	5	it	2020-10-20 19:01:01	2020-10-20 19:05:15	Yes	No	No	No	No	No	No	No	No	No	No	No	No	No
40627	5000098	98	Italy	60	50-64	Male	Male	White	White	SQ07	8	4	No smoking	23,148148	Working from home and partly outside		No	4	3-6 people	Live with others	17	16	16-18	No	Test not done			No			NA	46	it	2020-10-20 19:14:06	2020-10-20 19:32:35	Yes	No	No	No	No	No	No	No	No	No	No	No	No	No
40628	5000100	100	Italy	40	25-49	Male	Male	White	White	SQ07	8	4	Tobacco	25,05736	Working from home and partly outside		No	1	Lives alone	Live with others	16	16	16-18	Yes	Test not done			No			NA	46	it	2020-10-20 19:45:45	2020-10-20 19:59:03	No	No	No	No	No	No	No	No	No	No	No	No	No	Yes
40629	5000101	101	Italy	52	50-64	Female	Female	White	White	SQ06	7	4	Tobacco	NA	Other		No	2	Lives with one other person	Live with others	NA	NA		Yes	Test not done			No			NA	46	it	2020-10-20 20:00:51	2020-10-20 20:16:18	Yes	No	No	No	No	No	No	No	No	No	No	No	No	No
40630	5000102	102	Italy	36	25-49	Male	Male	NA			NA	NA		NA				NA			NA	NA			Test not done						NA	4	it	2020-10-20 20:23:14	2020-10-20 20:24:24	Yes	No	No	No	No	No	No	No	No	No	No	No	No	No
40631	5000103	103	Italy	24	<25	Female	Female	White	White	SQ07	8	4	E-cigarette	21,872423	Full-time student		No	3	3-6 people	Live with others	18	18	16-18	No	Test not done			No			NA	46	it	2020-10-20 20:42:04	2020-10-20 21:00:20	Yes	No	No	No	No	No	No	No	No	No	No	No	No	No
40632	5000104	104	Italy	67	65-79	Male	Male	White	White	SQ03	4	2	No smoking	24,609375	Retired		No	NA		Live with others	13	0	13-15	Yes	Test not done			No			NA	46	it	2020-10-20 20:48:20	2020-10-20 21:29:55	No	No	No	No	No	No	No	Yes	No	No	No	No	No	No
40633	5000105	105	Italy	26	25-49	Female	Female	NA			NA	NA		NA				NA			NA	NA			Test not done			No			NA	41	it	2020-10-20 21:07:36	2020-10-20 21:11:34	No	Yes	No	No	No	No	No	No	No	No	No	No	No	No
40634	5000106	106	Italy	30	25-49	Male	Male	White	White	SQ05	6	3	No smoking	22,724403	Working outside home	Other	Yes	30	More than 6 people	Live with others	19	18	19 or more	No	Test not done			No			NA	46	it	2020-10-20 21:27:49	2020-10-20 21:46:46	Yes	No	No	No	No	No	No	No	No	No	No	No	No	No
40635	5000107	107	Italy	26	25-49	Female	Female	White	White	SQ04	5	3	No smoking	18,73049	Full-time student		No	NA		Live with others	1	0	Less than 11	Yes	Test not done			No			NA	46	it	2020-10-20 21:45:06	2020-10-20 21:54:51	No	Yes	No	No	No	No	No	No	No	No	No	No	No	No
40636	5000109	109	Italy	31	25-49	Male	Male	White	White	SQ04	5	3	No smoking	23,875114	Working from home		No	2	Lives with one other person	Live with others	NA	NA		No	Test not done			No			NA	46	it	2020-10-20 22:18:23	2020-10-20 22:32:36	Yes	No	No	No	No	No	No	No	No	No	No	No	No	No
40637	5000110	110	Italy	23	<25	Female	Female	White	White		NA	NA		NA	Full-time student		No	NA			NA	NA			Test not done			No			NA	42	it	2020-10-21 07:29:07	2020-10-21 07:34:41	Yes	No	No	No	No	No	No	No	No	No	No	No	No	No
40638	5000111	111	Italy	24	<25	Female	Female	White	White	SQ05	6	3		21,644121	Full-time student		No	3	3-6 people	Live with others	18	18	16-18	Yes	Test not done			No			NA	46	it	2020-10-21 10:11:08	2020-10-21 10:28:31	Yes	No	No	No	No	No	No	No	No	No	No	No	No	No
40639	5000112	112	Italy	23	<25	Female	Female	White	White	SQ04	5	3	No smoking	21,967121	Full-time student		No	1	Lives alone	Live alone	NA	NA		No	Test not done			No			NA	46	it	2020-10-21 11:22:56	2020-10-21 11:38:37	Yes	No	No	No	No	No	No	No	No	No	No	No	No	No
40640	5000113	113	Italy	26	25-49	Male	Male	NA			NA	NA		NA				NA			NA	NA			Test not done						NA	4	it	2020-10-21 12:23:01	2020-10-21 12:26:46	Yes	No	No	No	No	No	No	No	No	No	No	No	No	No
40641	5000114	114	Italy	26	25-49	Male	Male	White	White	SQ04	5	3	No smoking	22,058052	Full-time student		No	55	More than 6 people	Live with others	19	18	19 or more	No	Test not done			Yes	3.0		2	46	it	2020-10-21 12:34:44	2020-10-21 13:07:16	Yes	No	No	No	No	No	No	No	No	No	No	No	No	No
40642	5000115	115	Italy	57	50-64	Female	Female	White	White	SQ07	8	4	No smoking	22,204082	Working from home		No	NA		Live with others	17	16	16-18	Yes	Test not done			No			NA	46	it	2020-10-21 12:58:13	2020-10-21 13:09:20	Yes	No	No	No	No	No	No	No	No	No	No	No	No	No
40643	5000118	118	Italy	29	25-49	Female	Female	White	White	SQ06	7	4	No smoking	20,549887	Working outside home	Other	Yes	2	Lives with one other person	Live with others	19	18	19 or more	Yes	Test not done			No			NA	46	it	2020-10-21 15:17:56	2020-10-21 15:27:33	No	No	No	No	No	No	No	No	No	No	No	No	No	No
40644	5000119	119	Italy	60	50-64	Female	Female	White	White	SQ06	7	4	No smoking	23,046875	Retired		No	1	Lives alone	Live alone	12	0	11-12	No	Test not done			No			NA	46	it	2020-10-21 16:08:20	2020-10-21 16:20:38	Yes	No	No	No	No	No	No	No	No	No	No	No	No	No
40645	5000120	120	Italy	25	25-49	Female	Female	White	White	SQ08	9	5	No smoking	17,84652	Full-time student		No	4	3-6 people	Live with others	NA	NA		Yes	Test not done			No			NA	46	it	2020-10-21 17:33:21	2020-10-21 17:41:39	Yes	No	No	No	No	No	No	No	No	No	No	No	No	No
40646	5000121	121	Italy	27	25-49	Female	Female	NA			NA	NA		NA				NA			NA	NA			Test not done			No			NA	41	it	2020-10-21 19:50:06	2020-10-21 19:55:54	Yes	No	No	No	No	No	No	No	No	No	No	No	No	No
40647	5000122	122	Italy	55	50-64	Female	Female	White	White	SQ04	5	3	No smoking	19,94806	Full-time student		No	3	3-6 people	Live with others	5	0	Less than 11	No	Negative	Negative	7.0	No			NA	46	it	2020-10-21 20:52:29	2020-10-21 21:00:05	No	Yes	No	No	No	No	No	No	No	No	No	No	No	No
40648	5000123	123	Italy	24	<25	Female	Female	White	White	SQ05	6	3	No smoking	19,195303	Full-time student		No	3	3-6 people	Live with others	NA	NA		Yes	Test not done			No			NA	46	it	2020-10-22 00:27:17	2020-10-22 00:41:02	No	No	No	No	No	No	No	No	No	No	No	No	No	No
40649	5000124	124	Italy	34	25-49	Female	Female	White	White	SQ05	6	3	No smoking	31,244993	Umemployed		No	1	Lives alone	Live with others	20	20	19 or more	No	Test not done			No			NA	46	it	2020-10-22 09:59:21	2020-10-22 10:11:17	Yes	No	No	No	No	No	No	No	No	No	No	No	No	No
40650	5000125	125	Italy	52	50-64	Male	Male	White	White	SQ07	8	4	No smoking	24,221453	Working from home		No	3	3-6 people	Live with others	21	20	19 or more	No	Test not done			No			NA	46	it	2020-10-22 12:42:58	2020-10-22 12:55:39	Yes	No	No	No	No	No	No	No	No	No	No	No	No	No
40651	5000126	126	Italy	57	50-64	Female	Female	White	White		NA	NA	No smoking	23,30668	Umemployed		No	4	3-6 people	Live with others	NA	NA		Yes	Test not done			No			NA	46	it	2020-10-22 16:50:19	2020-10-22 17:33:14	No	No	No	No	No	No	No	No	No	No	No	No	No	No
40652	5000128	128	Italy	NA				NA			NA	NA		NA				NA			NA	NA									NA	2	it	2020-10-23 05:30:15	2020-10-23 05:32:02											NA
40653	5000129	129	Italy	22	<25	Female	Female	White	White	SQ04	5	3	Tobacco	26,037495	Full-time student		No	3	3-6 people	Live with others	NA	NA		Yes	Test not done			No			NA	46	it	2020-10-23 07:15:36	2020-10-23 07:25:42	Yes	No	No	No	No	No	No	No	No	No	No	No	No	No
40654	5000131	131	Italy	62	50-64	Male	Male	White	White	SQ06	7	4	No smoking	30,071169	Retired		No	4	3-6 people	Live with others	8	0	Less than 11	No	Test not done			No			NA	46	it	2020-10-23 08:00:24	2020-10-23 08:16:11	No	No	No	No	No	No	No	No	No	No	No	No	No	No
40655	5000132	132	Italy	46	25-49	Female	Female	White	White	SQ04	5	3	Tobacco	20,395422	Working outside home	Shop	Yes	1	Lives alone	Live alone	NA	NA		Yes	Test not done			No			NA	46	it	2020-10-23 08:16:55	2020-10-23 08:30:58	Yes	No	No	No	No	No	No	No	No	No	No	No	No	No
40656	5000133	133	Italy	59	50-64	Female	Female	White	White	SQ06	7	4	No smoking	20,775623	Working outside home	Other	Yes	1	Lives alone	Live with others	10	0	Less than 11	No	Negative	Negative	7.0	No			NA	46	it	2020-10-23 08:28:21	2020-10-23 08:49:36	No	No	No	No	No	No	No	No	No	No	No	No	No	No
40657	5000134	134	Italy	28	25-49	Female	Female	NA			NA	NA		NA				NA			NA	NA			Test not done						NA	4	it	2020-10-23 08:31:54	2020-10-23 08:34:24	Yes	No	No	No	No	No	No	No	No	No	No	No	No	No
40658	5000135	135	Italy	39	25-49	Female	Female	White	White	SQ07	8	4	Tobacco	19,486961	Umemployed		No	3	3-6 people	Live with others	13	0	13-15	Yes	Test not done			No			NA	46	it	2020-10-23 08:33:58	2020-10-23 08:53:40	Yes	No	No	No	No	No	No	No	No	No	No	No	No	No
40659	5000136	136	Italy	30	25-49	Female	Female	White	White	SQ05	6	3	No smoking	18,9069	Full-time student		No	2	Lives with one other person	Live with others	NA	NA		Yes	Test not done			No			NA	46	it	2020-10-23 08:35:09	2020-10-23 08:45:17	Yes	No	No	No	No	No	No	No	No	No	No	No	No	No
40660	5000138	138	Italy	32	25-49	Female	Female	White	White	SQ06	7	4	No smoking	26,446281	Working outside home	Healthcare - community	Yes	1	Lives alone	Live with others	11	0	11-12	Yes	Test not done			No			NA	46	it	2020-10-23 08:52:20	2020-10-23 09:02:23	Yes	No	No	No	No	No	No	No	No	No	No	No	No	No
40661	5000140	140	Italy	42	25-49	Male	Male	White	White	SQ06	7	4		27,173914	Other		No	1	Lives alone	Live alone	16	16	16-18	No	Test not done			No			NA	46	it	2020-10-23 09:02:58	2020-10-23 09:14:54	Yes	No	No	No	No	No	No	No	No	No	No	No	No	No
40662	5000143	143	Italy	46	25-49	Male	Male	White	White	SQ06	7	4	No smoking	24,508945	Other		No	1	Lives alone	Live with others	15	14	13-15	No	Test not done			No			NA	46	it	2020-10-23 09:08:34	2020-10-23 09:22:40	No	No	No	No	No	No	No	No	No	No	No	No	No	No
40663	5000146	146	Italy	30	25-49	Female	Female	NA			NA	NA		NA				NA			NA	NA			Test not done			No			NA	41	it	2020-10-23 09:15:24	2020-10-23 09:21:53	Yes	No	No	No	No	No	No	No	No	No	No	No	No	No
40664	5000149	149	Italy	55	50-64	Female	Female	NA			NA	NA		NA				NA			NA	NA			Test not done			No			NA	41	it	2020-10-23 09:29:50	2020-10-23 09:37:27	Yes	No	No	No	No	No	No	No	No	No	No	No	No	No
40665	5000150	150	Italy	22	<25	Female	Female	White	White	SQ06	7	4	No smoking	22,222221	Full-time student		No	2	Lives with one other person	Live with others	NA	NA		No	Test not done			No			NA	46	it	2020-10-23 09:51:07	2020-10-23 09:59:50	Yes	No	No	No	No	No	No	No	No	No	No	No	No	No
40666	5000151	151	Italy	30	25-49	Female	Female	White	White	SQ04	5	3	No smoking	NA	Full-time student		No	2	Lives with one other person	Live with others	NA	NA		No	Test not done			No			NA	46	it	2020-10-23 09:55:40	2020-10-23 10:06:07	Yes	No	No	No	No	No	No	No	No	No	No	No	No	No
40667	5000152	152	Italy	23	<25	Female	Female	White	White	SQ05	6	3	No smoking	20,079601	Working from home		No	3	3-6 people	Live with others	4	0	Less than 11	No	Test not done			No			NA	46	it	2020-10-23 09:57:16	2020-10-23 10:05:31	Yes	No	No	No	No	No	No	No	No	No	No	No	No	No
40668	5000153	153	Italy	30	25-49	Female	Female	White	White	SQ05	6	3	No smoking	18,75	Full-time student		No	2	Lives with one other person	Live with others	7	0	Less than 11	No	Test not done			No			NA	46	it	2020-10-23 09:57:44	2020-10-23 10:08:39	Yes	No	No	No	No	No	No	No	No	No	No	No	No	No
40669	5000154	154	Italy	42	25-49	Male	Male	White	White	SQ07	8	4	No smoking	31,141869	Other		No	2	Lives with one other person	Live with others	NA	NA		No	Test not done			Yes	3.0		6	46	it	2020-10-23 10:45:51	2020-10-23 11:04:38	No	No	No	No	No	No	No	No	No	No	No	No	No	No
40670	5000155	155	Italy	28	25-49	Male	Male	White	White	SQ06	7	4		NA	Umemployed		No	NA		Live with others	1	0	Less than 11		Negative	Negative	7.0	No			NA	43	it	2020-10-23 11:05:31	2020-10-23 11:12:18	Yes	No	No	No	No	No	No	No	No	No	No	No	No	No
40671	5000158	158	Italy	NA				NA			NA	NA		NA				NA			NA	NA									NA	1	it	2020-10-23 12:02:34	2020-10-23 12:03:04											NA
40672	5000160	160	Italy	49	25-49	Female	Female	White	White	SQ07	8	4	No smoking	NA	Working outside home	Carer	Yes	1	Lives alone	Live with others	NA	NA		Yes	Test not done			No			NA	46	it	2020-10-23 12:33:42	2020-10-23 14:48:02	Yes	No	No	No	No	No	No	No	No	No	No	No	No	No
40673	5000162	162	Italy	23	<25	Male	Male	NA			NA	NA		NA				NA			NA	NA			Test not done						NA	4	it	2020-10-23 13:31:32	2020-10-23 13:33:29	No	No	No	No	No	No	No	No	No	No	No	No	No	No
40674	5000163	163	Italy	55	50-64	Female	Female	NA		SQ07	8	4	E-cigarette	NA	Furloughed		No	97	More than 6 people	Live with others	13	0	13-15	Yes	Test not done			No			NA	46	it	2020-10-23 13:36:28	2020-10-23 13:47:58	Yes	No	No	No	No	No	No	No	No	No	No	No	No	No
40675	5000164	164	Italy	32	25-49	Male	Male	White	White	SQ06	7	4	Tobacco	23,66691	Full-time student		No	3	3-6 people	Live with others	NA	NA		Yes	Test not done			No			NA	46	it	2020-10-23 13:47:46	2020-10-23 13:59:17	No	No	No	No	No	No	No	No	No	No	Yes	No	No	No
40676	5000165	165	Italy	26	25-49	Female	Female	White	White	SQ07	8	4	No smoking	23,12467	Full-time student		No	2	Lives with one other person	Live with others	7	0	Less than 11	Yes	Test not done			No			NA	46	it	2020-10-23 13:52:34	2020-10-23 14:02:39	No	Yes	No	No	No	No	No	No	No	No	No	No	No	No
40677	5000166	166	Italy	67	65-79	Male	Male	NA			NA	NA		NA				NA			NA	NA			Negative	Negative		No			NA	41	it	2020-10-23 14:06:34	2020-10-23 14:19:20	No	No	No	No	No	No	No	Yes	No	No	No	No	No	No
40678	5000167	167	Italy	23	<25	Female	Female	NA			NA	NA		NA				NA			NA	NA			Test not done			No			NA	31	it	2020-10-23 14:21:34	2020-10-23 14:22:49	Yes	No	No	No	No	No	No	No	No	No	No	No	No	No
40679	5000168	168	Italy	51	50-64	Female	Female	White	White	SQ06	7	4	No smoking	20,82094	Working from home		No	3	3-6 people	Live with others	13	0	13-15	Yes	Test not done			No			NA	46	it	2020-10-23 14:45:16	2020-10-23 15:09:46	No	No	No	No	No	No	Yes	No	Yes	No	Yes	Yes	No	No
40680	5000169	169	Italy	25	25-49	Female	Female	NA			NA	NA		NA				NA			NA	NA			Negative	Negative	7.0	Yes	3.0		2	6	it	2020-10-23 14:58:03	2020-10-23 15:00:57	Yes	No	No	No	No	No	No	No	No	No	No	No	No	No
40681	5000170	170	Italy	53	50-64	Female	Female	White	White	SQ07	8	4	No smoking	19,814053	Working from home		No	2	Lives with one other person	Live with others	33	20	19 or more	Yes	Test not done			Yes	3.0		3	46	it	2020-10-23 15:09:44	2020-10-23 15:33:06	Yes	No	No	No	No	No	No	No	No	No	No	No	No	No
40682	5000171	171	Italy	45	25-49	Female	Female	White	White	SQ06	7	4	No smoking	19,84127	Other		No	NA		Live with others	NA	NA		No	Negative	Negative	7.0	No			NA	46	it	2020-10-23 15:21:31	2020-10-23 15:33:49	Yes	No	No	No	No	No	No	No	No	No	No	No	No	No
40683	5000174	174	Italy	32	25-49	Male	Male	NA			NA	NA		NA				NA			NA	NA			Test not done			Yes	3.0		5	29	it	2020-10-23 16:27:28	2020-10-23 16:32:54	Yes	No	No	No	No	No	No	No	No	No	No	No	No	No
40684	5000175	175	Italy	48	25-49	Female	Female	NA			NA	NA		NA				NA			NA	NA			Test not done			No			NA	31	it	2020-10-23 16:47:27	2020-10-23 16:49:45	Yes	No	No	No	No	No	No	No	No	No	No	No	No	No
40685	5000176	176	Italy	31	25-49	Male	Male	NA			NA	NA		NA				NA			NA	NA									NA	3	it	2020-10-23 19:02:23	2020-10-23 19:07:19	Yes	No	No	No	No	No	No	No	No	No	No	No	No	No
40686	5000177	177	Italy	32	25-49	Female	Female	White	White	SQ02	3	2	No smoking	22,405876	Working from home and partly outside		No	3	3-6 people	Live with others	NA	NA		Yes	Test not done			No			NA	46	it	2020-10-23 22:38:02	2020-10-23 22:51:49	No	No	No	No	No	No	No	No	No	No	No	No	No	No
40687	5000179	179	Italy	70	65-79	Male	Male	White	White	SQ07	8	4	No smoking	24,02381	Retired		No	NA		Live with others	18	18	16-18	Yes	Test not done			No			NA	46	it	2020-10-24 13:47:51	2020-10-24 14:01:40	No	No	No	No	No	No	No	No	Yes	No	No	Yes	No	No
40688	5000180	180	Italy	65	65-79	Male	Male	White	White	SQ06	7	4	No smoking	23,355637	Working from home and partly outside		No	1	Lives alone	Live with others	18	18	16-18	Yes	Negative	Negative	7.0	No			NA	46	it	2020-10-24 14:17:07	2020-10-24 14:42:55	No	No	No	No	No	No	Yes	No	Yes	No	No	Yes	No	No
40689	5000184	184	Italy	24	<25	Female	Female	White	White	SQ04	5	3		NA	Full-time student		No	3	3-6 people	Live with others	6	0	Less than 11	No	Test not done			No			NA	43	it	2020-10-24 14:45:57	2020-10-24 14:55:03	Yes	No	No	No	No	No	No	No	No	No	No	No	No	No
40690	5000185	185	Italy	NA				NA			NA	NA		NA				NA			NA	NA									NA	2	it	2020-10-24 14:54:49	2020-10-24 14:55:18											NA
40691	5000186	186	Italy	49	25-49	Male	Male	NA			NA	NA		NA				NA			NA	NA			Positive	Positive	7.0			No	NA	30	it	2020-10-24 15:28:41	2020-10-24 15:30:31	Yes	No	No	No	No	No	No	No	No	No	No	No	No	No
40692	5000187	187	Italy	48	25-49	Female	Female	White	White	SQ07	8	4		NA	Working from home and partly outside		No	NA			27	20	19 or more		Test not done			No			NA	42	it	2020-10-24 16:46:13	2020-10-24 16:50:43	Yes	No	No	No	No	No	No	No	No	No	No	No	No	No
40693	5000188	188	Italy	69	65-79	Female	Female	White	White	SQ04	5	3	Tobacco	21,913805	Retired		No	1	Lives alone	Live alone	14	14	13-15	No	Test not done			No			NA	46	it	2020-10-24 18:06:49	2020-10-24 18:29:51	No	No	No	No	No	No	No	No	Yes	No	No	Yes	No	No
40694	5000189	189	Italy	44	25-49	Female	Female	White	White	SQ01	2	1	No smoking	21,484375	Other		No	5	3-6 people	Live with others	18	18	16-18	No	Test not done			Yes	3.0		2	46	it	2020-10-24 18:46:12	2020-10-24 19:21:31	Yes	No	No	No	No	No	No	No	No	No	No	No	No	No
40695	5000192	192	Italy	52	50-64	Male	Male	White	White	SQ07	8	4	No smoking	30,864197	Working from home		No	3	3-6 people	Live with others	10	0	Less than 11	Yes	Test not done			No			NA	46	it	2020-10-26 10:38:55	2020-10-26 10:47:43	Yes	No	No	No	No	No	No	No	No	No	No	No	No	No
40696	5000193	193	Italy	43	25-49	Male	Male	White	White	SQ06	7	4	No smoking	25,469387	Working from home		No	1	Lives alone	Live with others	25	20	19 or more	No	Test not done			No			NA	46	it	2020-10-26 11:09:06	2020-10-26 11:19:08	Yes	No	No	No	No	No	No	No	No	No	No	No	No	No
40697	5000194	194	Italy	21	<25	Female	Female	White	White		NA	NA	No smoking	NA	Full-time student		No	5	3-6 people	Live with others	NA	NA		No	Test not done			No			NA	46	it	2020-10-26 12:47:49	2020-10-26 12:56:23	Yes	No	No	No	No	No	No	No	No	No	No	No	No	No
40698	5000195	195	Italy	43	25-49	Female	Female	White	White	SQ04	5	3	No smoking	19,132652	Other		No	3	3-6 people	Live with others	12	0	11-12	Yes	Negative	Negative	7.0	No			NA	46	it	2020-10-26 13:41:24	2020-10-26 13:52:59	Yes	No	No	No	No	No	No	No	No	No	No	No	No	No
40699	5000196	196	Italy	23	<25	Female	Female	White	White	SQ05	6	3	No smoking	20,700817	Full-time student		No	2	Lives with one other person	Live with others	NA	NA		Yes	Test not done			No			NA	46	it	2020-10-26 18:02:57	2020-10-26 18:15:30	Yes	No	No	No	No	No	No	No	No	No	No	No	No	No
40700	5000197	197	Italy	53	50-64	Female	Female	White	White	SQ06	7	4	No smoking	19,705532	Working from home		No	4	3-6 people	Live with others	20	20	19 or more	No	Test not done			No			NA	46	it	2020-10-26 23:21:29	2020-10-26 23:40:16	Yes	No	No	No	No	No	No	No	No	No	No	No	No	No
40701	5000198	198	Italy	31	25-49	Female	Female	White	White	SQ03	4	2		NA	Working outside home	Healthcare - community	Yes	1	Lives alone	Live with others	7	0	Less than 11	Yes	Test not done			No			NA	43	it	2020-10-28 10:14:46	2020-10-28 10:49:23	Yes	No	No	No	No	No	No	No	No	No	No	No	No	No
40702	5000199	199	Italy	29	25-49	Female	Female	White	White	SQ05	6	3	Tobacco	22,031725	Other		No	2	Lives with one other person	Live with others	5	0	Less than 11	Yes	Test not done			No			NA	46	it	2020-10-30 18:05:37	2020-10-30 18:16:28	Yes	No	No	No	No	No	No	No	No	No	No	No	No	No
40703	5000200	200	Italy	38	25-49	Male	Male	White	White	SQ04	5	3	Tobacco	NA	Working from home		No	1	Lives alone	Live alone	NA	NA		No	Test not done			No			NA	46	it	2020-11-04 01:31:59	2020-11-04 01:42:14	Yes	No	No	No	No	No	No	No	No	No	No	No	No	No
40704	5000201	201	Italy	54	50-64	Male	Male	White	White	SQ05	6	3	No smoking	27,774271	Other		No	1	Lives alone	Live alone	24	20	19 or more	No	Test not done			No			NA	46	it	2020-11-12 22:05:52	2020-11-12 22:17:19	No	No	No	No	No	No	No	No	No	No	Yes	No	No	No
40705	5000203	203	Italy	55	50-64	Male	Male	White	White	SQ04	5	3	No smoking	29,411764	Working from home		No	3	3-6 people	Live with others	13	0	13-15	No	Positive	Positive	7.0			No	NA	46	it	2020-11-12 22:23:24	2020-11-12 22:45:49	Yes	No	No	No	No	No	No	No	No	No	No	No	No	No
40706	5000206	206	Italy	48	25-49	Male	Male	White	White	SQ07	8	4	Tobacco	23,054562	Working from home and partly outside		No	1	Lives alone	Live alone	NA	NA		Yes	Negative	Negative	Other	No			NA	46	it	2020-11-13 08:09:17	2020-11-13 08:28:44	Yes	No	No	No	No	No	No	No	No	No	No	No	No	No
40707	5000207	207	Italy	23	<25	Female	Female	White	White	SQ06	7	4	No smoking	19,555555	Other		No	6	More than 6 people	Live with others	NA	NA		Yes	Test not done			Yes	No		2	46	it	2020-11-13 08:15:33	2020-11-13 08:39:23	No	Yes	No	No	No	No	No	No	No	No	No	No	No	No
40708	5000208	208	Italy	80	80+	Male	Male	White	White	SQ06	7	4	No smoking	22,647377	Retired		No	1	Lives alone	Live alone	NA	NA		No	Negative	Negative	Other	Yes	3.0		3	46	it	2020-11-13 08:29:26	2020-11-13 08:44:31	No	No	No	No	No	No	Yes	Yes	Yes	No	Yes	Yes	No	No
40709	5000209	209	Italy	68	65-79	Female	Female	White	White	SQ06	7	4	Tobacco	23,634033	Retired		No	2	Lives with one other person	Live with others	20	20	19 or more	No	Test not done			Yes	3.0		2	46	it	2020-11-13 08:49:54	2020-11-13 09:22:03	No	No	No	No	No	No	No	No	Yes	Yes	Yes	Yes	No	No
40710	5000211	211	Italy	53	50-64	Female	Female	White	White	SQ07	8	4	No smoking	27,47563	Working outside home	Other	Yes	4	3-6 people	Live with others	17	16	16-18	No	Positive	Positive	7-14 days		3.0	Yes	5	46	en	2020-11-13 10:01:15	2020-11-13 10:28:33	Yes	No	No	No	No	No	No	No	No	No	No	No	No	No
40711	5000212	212	Italy	43	25-49	Male	Male	White	White	SQ06	7	4	E-cigarette	25,249338	Other		No	1	Lives alone	Live alone	25	20	19 or more	Yes	Test not done			No			NA	46	it	2020-11-13 10:08:13	2020-11-13 10:18:41	No	No	No	No	No	No	No	No	Yes	No	No	Yes	No	No
40712	5000214	214	Italy	27	25-49	Female	Female	White	White	SQ05	6	3	No smoking	22,49135	Working from home		No	3	3-6 people	Live with others	8	0	Less than 11	Yes	Test not done			No			NA	46	it	2020-11-13 10:33:15	2020-11-13 10:43:08	Yes	No	No	No	No	No	No	No	No	No	No	No	No	No
40713	5000215	215	Italy	NA				NA			NA	NA		NA				NA			NA	NA									NA	1	en	2020-11-13 11:18:24	2020-11-13 11:19:19	No	No	No	No	No	No	No	No	No	No	No	No	No	No
40714	5000217	217	Italy	42	25-49	Female	Female	White	White	SQ01	2	1	No smoking	24,464602	Umemployed		No	2	Lives with one other person	Live with others	20	20	19 or more	Yes	Negative	Negative	7.0	No			NA	46	it	2020-11-13 11:28:52	2020-11-13 11:54:41	Yes	No	No	No	No	No	No	No	No	No	No	No	No	No
40715	5000218	218	Italy	39	25-49	Female	Female	White	White	SQ06	7	4	No smoking	19,957285	Working from home		No	1	Lives alone	Live with others	10	0	Less than 11	No	Test not done			No			NA	46	it	2020-11-13 13:22:22	2020-11-13 13:34:19	Yes	No	No	No	No	No	No	No	No	No	No	No	No	No
40716	5000219	219	Italy	56	50-64	Male	Male	White	White	SQ06	7	4	No smoking	26,77551	Working from home		No	3	3-6 people	Live with others	NA	NA		No	Test not done			No			NA	46	it	2020-11-13 14:18:53	2020-11-13 14:29:00	Yes	No	No	No	No	No	No	No	No	No	No	No	No	No
40717	5000220	220	Italy	NA		Male	Male	NA			NA	NA		NA				NA			NA	NA			Test not done						NA	4	it	2020-11-13 15:42:45	2020-11-13 15:44:28	Yes	No	No	No	No	No	No	No	No	No	No	No	No	No
40718	5000221	221	Italy	43	25-49	Male	Male	White	White	SQ07	8	4	No smoking	24,441803	Working from home		No	2	Lives with one other person	Live with others	15	14	13-15	No	Test not done			Yes	No		1	46	it	2020-11-13 16:01:03	2020-11-13 16:17:24	Yes	No	No	No	No	No	No	No	No	No	No	No	No	No
40719	5000222	222	Italy	53	50-64	Female	Female	NA			NA	NA		NA				NA			NA	NA			Negative	Negative	7-14 days	Yes	No		6	41	it	2020-11-13 22:11:23	2020-11-13 22:28:55	No	Yes	Yes	No	No	No	No	No	No	No	No	No	No	No
40720	5000223	223	Italy	77	65-79	Female	Female	White	White	SQ07	8	4	No smoking	34,765625	Retired		No	3	3-6 people	Live with others	NA	NA		Yes	Test not done			No			NA	44	it	2020-11-14 09:55:34	2020-11-14 10:13:54	No	No	Yes	No	No	No	No	No	Yes	No	No	Yes	No	No
40721	5000224	224	Italy	59	50-64	Female	Female	White	White	SQ06	7	4	Tobacco	NA	Retired		No	NA		Live with others	8	0	Less than 11	Yes	Test not done			Yes	3.0		4	46	it	2020-11-14 15:22:48	2020-11-14 15:55:00	No	No	No	No	No	No	No	No	Yes	No	No	Yes	No	No
40722	5000226	226	Italy	22	<25	Male	Male	White	White	SQ07	8	4	No smoking	23,781214	Full-time student		No	4	3-6 people	Live with others	16	16	16-18	No	Positive	Positive	More than 14 days			No	NA	46	it	2020-11-15 11:45:59	2020-11-15 12:00:58	Yes	No	No	No	No	No	No	No	No	No	No	No	No	No
40723	5000227	227	Italy	65	65-79	Female	Female	White	White	SQ05	6	3	No smoking	23,507805	Retired		No	NA		Live with others	9	0	Less than 11	No	Test not done			Yes	3.0		2	46	en	2020-11-16 09:31:15	2020-11-16 09:49:00	Yes	No	No	No	No	No	No	No	No	No	No	No	No	No
40724	5000228	228	Italy	46	25-49	Female	Female	White	White	SQ02	3	2	No smoking	23,046875	Other		No	5	3-6 people	Live with others	5	0	Less than 11	No	Positive	Positive	7-14 days			No	NA	46	it	2020-11-16 09:33:21	2020-11-16 09:58:40	Yes	No	No	No	No	No	No	No	No	No	No	No	No	No
40725	5000229	229	Italy	22	<25	Female	Female	White	White	SQ07	8	4	No smoking	20,95717	Full-time student		No	2	Lives with one other person	Live with others	4	0	Less than 11	Yes	Negative	Negative	7.0	No			NA	46	it	2020-11-16 09:34:17	2020-11-16 09:44:19	Yes	No	No	No	No	No	No	No	No	No	No	No	No	No
40726	5000230	230	Italy	42	25-49	Female	Female	White	White	SQ07	8	4	No smoking	18,166204	Other		No	3	3-6 people	Live with others	20	20	19 or more	No	Positive	Positive	7-14 days			No	NA	46	en	2020-11-16 09:37:22	2020-11-16 10:15:33	Yes	No	No	No	No	No	No	No	No	No	No	No	No	No
40727	5000234	234	Italy	63	50-64	Female	Female	White	White	SQ05	6	3	No smoking	NA	Retired		No	NA		Live with others	13	0	13-15	No	Test not done			No			NA	46	it	2020-11-16 09:54:44	2020-11-16 10:07:00	No	No	No	No	No	Yes	No	No	Yes	No	No	Yes	No	No
40728	5000235	235	Italy	45	25-49	Male	Male	White	White	SQ05	6	3	E-cigarette	23,999458	Working outside home	Other	Yes	4	3-6 people	Live with others	25	20	19 or more	No	Test not done			No			NA	46	it	2020-11-16 10:03:08	2020-11-16 10:23:40	Yes	No	No	No	No	No	No	No	No	No	No	No	No	No
40729	5000236	236	Italy	48	25-49	Female	Female	White	White	SQ07	8	4	No smoking	21,258503	Working from home		No	4	3-6 people	Live with others	20	20	19 or more	Yes	Test not done			No			NA	46	en	2020-11-16 10:10:35	2020-11-16 10:21:23	No	No	No	No	No	No	No	No	No	No	Yes	No	No	No
40730	5000237	237	Italy	42	25-49	Female	Female	White	White	SQ05	6	3	No smoking	31,141869	Other		No	5	3-6 people	Live with others	NA	NA		No	Test not done			Yes	3.0		3	46	it	2020-11-16 10:12:34	2020-11-16 10:28:13	Yes	No	No	No	No	No	No	No	No	No	No	No	No	No
40731	5000238	238	Italy	44	25-49	Male	Male	White	White	SQ05	6	3	No smoking	25,082863	Working outside home	Other	Yes	5	3-6 people	Live with others	24	20	19 or more	Yes	Test not done			No			NA	46	it	2020-11-16 10:52:55	2020-11-16 11:11:29	Yes	No	No	No	No	No	No	No	No	No	No	No	No	No
40732	5000239	239	Italy	49	25-49	Female	Female	White	White	SQ07	8	4	No smoking	19,486961	Other		No	2	Lives with one other person	Live with others	19	18	19 or more	No	Test not done			No			NA	46	it	2020-11-16 11:08:24	2020-11-16 11:23:09	Yes	No	No	No	No	No	No	No	No	No	No	No	No	No
40733	5000240	240	Italy	57	50-64	Male	Male	NA			NA	NA		NA				NA			NA	NA			Test not done						NA	4	it	2020-11-16 11:38:51	2020-11-16 11:46:26	No	No	No	No	No	Yes	No	No	No	No	No	No	No	No
40734	5000241	241	Italy	57	50-64	Male	Male	White	White	SQ03	4	2	No smoking	24,543463	Working from home		No	6	More than 6 people	Live with others	18	18	16-18	Yes	Test not done			Yes	No		4	46	it	2020-11-16 12:07:00	2020-11-16 12:33:54	Yes	No	No	No	No	No	No	No	No	No	No	No	No	No
40735	5000242	242	Italy	70	65-79	Male	Male	White	White		NA	NA	No smoking	25,605536	Retired		No	1	Lives alone	Live alone	35	20	19 or more	No	Test not done			No			NA	46	it	2020-11-16 13:23:26	2020-11-16 13:41:54	Yes	No	No	No	No	No	No	No	No	No	No	No	No	No
40736	5000244	244	Italy	42	25-49	Male	Male	White	White	SQ04	5	3	No smoking	32,846607	Working from home and partly outside		No	2	Lives with one other person	Live with others	19	18	19 or more	No	Test not done			No			NA	46	it	2020-11-16 13:32:16	2020-11-16 13:41:35	Yes	No	No	No	No	No	No	No	No	No	No	No	No	No
40737	5000246	246	Italy	60	50-64	Male	Male	White	White	SQ06	7	4	No smoking	29,62963	Working from home and partly outside		No	2	Lives with one other person	Live with others	10	0	Less than 11	No	Test not done			No			NA	46	it	2020-11-16 15:43:29	2020-11-16 15:56:09	Yes	No	No	No	No	No	No	No	No	No	No	No	No	No
40738	5000247	247	Italy	59	50-64	Female	Female	White	White	SQ07	8	4	No smoking	24,221453	Working from home and partly outside		No	5	3-6 people	Live with others	17	16	16-18	No	Test not done			No			NA	46	it	2020-11-16 16:49:58	2020-11-16 16:58:24	Yes	No	No	No	No	No	No	No	No	No	No	No	No	No
40739	5000248	248	Italy	47	25-49	Female	Female	White	White	SQ07	8	4	No smoking	NA	Working from home and partly outside		No	1	Lives alone	Live alone	22	20	19 or more	No	Test not done			No			NA	46	it	2020-11-16 18:19:33	2020-11-16 18:34:00	Yes	No	No	No	No	No	No	No	No	No	No	No	No	No
40740	5000249	249	Italy	NA				NA			NA	NA		NA				NA			NA	NA									NA	2	it	2020-11-17 11:02:25	2020-11-17 11:03:16											NA
40741	5000250	250	Italy	47	25-49	Male	Male	White	White	SQ07	8	4	No smoking	23,507805	Working from home and partly outside		No	5	3-6 people	Live with others	18	18	16-18	No	Negative	Negative	7-14 days	Yes	3.0		5	46	it	2020-11-17 11:31:49	2020-11-17 11:49:38	Yes	No	No	No	No	No	No	No	No	No	No	No	No	No
40742	5000251	251	Italy	38	25-49	Male	Male	White	White	SQ04	5	3		NA	Other		No	NA			13	0	13-15		Test not done			No			NA	42	it	2020-11-17 13:58:36	2020-11-17 14:05:28	Yes	No	No	No	No	No	No	No	No	No	No	No	No	No
40743	5000253	253	Italy	40	25-49	Male	Male	White	White	SQ05	6	3	Tobacco	27,755102	Working from home		No	5	3-6 people	Live with others	21	20	19 or more	Yes	Negative	Negative	7.0	No			NA	46	it	2020-11-17 21:17:40	2020-11-17 21:51:05	Yes	No	No	No	No	No	No	No	No	No	No	No	No	No
40744	5000254	254	Italy	49	25-49	Female	Female	White	White	SQ07	8	4	No smoking	22,321428	Other		No	NA		Live with others	13	0	13-15	No	Test not done			Yes	3.0		2	46	it	2020-11-17 22:16:57	2020-11-17 22:47:38	Yes	No	No	No	No	No	No	No	No	No	No	No	No	No
40745	5000255	255	Italy	47	25-49	Female	Female	White	White	SQ07	8	4	No smoking	21,70513	Working from home and partly outside		No	4	3-6 people	Live with others	13	0	13-15	No	Test not done			No			NA	46	en	2020-11-18 16:10:22	2020-11-18 16:20:54	Yes	No	No	No	No	No	No	No	No	No	No	No	No	No
40746	5000258	258	Italy	53	50-64	Male	Male	White	White	SQ05	6	3	No smoking	21,049818	Working from home and partly outside		No	3	3-6 people	Live with others	11	0	11-12	No	Test not done			No			NA	46	en	2020-11-19 19:15:16	2020-11-19 19:27:07	Yes	No	No	No	No	No	No	No	No	No	No	No	No	No
40747	5000259	259	Italy	49	25-49	Male	Male	White	White	SQ04	5	3	No smoking	27,131413	Working outside home	Other	Yes	5	3-6 people	Live with others	18	18	16-18	Yes	Test not done			No			NA	46	it	2020-11-19 22:44:27	2020-11-19 22:58:01	No	No	No	No	No	No	No	No	Yes	No	No	Yes	No	No
40748	5000263	263	Italy	31	25-49	Male	Male	NA		SQ05	6	3	No smoking	26,874496	Working from home		No	1	Lives alone	Live alone	18	18	16-18	No	Negative	Negative	7.0	No			NA	46	en	2020-11-22 06:07:53	2020-11-22 06:21:56	Yes	No	No	No	No	No	No	No	No	No	No	No	No	No
40749	5000264	264	Italy	37	25-49	Female	Female	White	White	SQ06	7	4	No smoking	21,357796	Working from home and partly outside		No	5	3-6 people	Live with others	13	0	13-15	No	Test not done			Yes	3.0		0	46	it	2020-11-22 09:08:24	2020-11-22 09:49:58	No	No	No	No	No	No	No	No	No	No	Yes	No	No	No
40750	5000266	266	Italy	39	25-49	Male	Male	White	White	SQ05	6	3	No smoking	26,851852	Working from home		No	2	Lives with one other person	Live with others	22	20	19 or more	No	Test not done			No			NA	46	en	2020-11-23 23:28:39	2020-11-23 23:35:15	Yes	No	No	No	No	No	No	No	No	No	No	No	No	No
40751	5000267	267	Italy	40	25-49	Female	Female	White	White	SQ06	7	4	No smoking	20,897959	Working from home and partly outside		No	NA		Live with others	18	18	16-18	No	Test not done			No			NA	46	it	2020-11-24 09:20:41	2020-11-24 09:38:51	Yes	No	No	No	No	No	No	No	No	No	No	No	No	No
40752	5000269	269	Italy	61	50-64	Male	Male	White	White	SQ04	5	3	No smoking	24,609375	Working from home and partly outside		No	2	Lives with one other person	Live with others	0	0	Less than 11	No	Test not done			No			NA	46	it	2020-11-24 12:18:20	2020-11-24 12:35:01	Yes	No	No	No	No	No	No	No	No	No	No	No	No	No
40753	5000270	270	Italy	55	50-64	Female	Female	White	White	SQ05	6	3	Tobacco	23,30668	Working outside home	Other	Yes	2	Lives with one other person	Live with others	5	0	Less than 11	Yes	Test not done			No			NA	45	it	2020-11-24 12:20:52	2020-11-24 12:41:06	No	No	No	No	No	No	No	No	No	No	No	No	No	No
40754	5000273	273	Italy	46	25-49	Female	Female	White	White	SQ05	6	3	No smoking	30,043262	Other		No	5	3-6 people	Live with others	13	0	13-15	No	Negative	Negative	7.0	No			NA	46	it	2020-11-24 12:44:06	2020-11-24 12:54:50	Yes	No	No	No	No	No	No	No	No	No	No	No	No	No
40755	5000276	276	Italy	30	25-49	Female	Female	NA			NA	NA		NA				NA			NA	NA			Test not done			Yes	3.0		2	29	it	2020-11-24 13:52:59	2020-11-24 13:58:59	Yes	No	No	No	No	No	No	No	No	No	No	No	No	No
40756	5000280	280	Italy	35	25-49	Male	Male	White	White	SQ06	7	4	No smoking	25,617285	Working from home		No	2	Lives with one other person	Live with others	8	0	Less than 11	Yes	Negative	Negative	7.0	No			NA	46	it	2020-11-24 14:14:31	2020-11-24 15:01:10	Yes	No	No	No	No	No	No	No	No	No	No	No	No	No
40757	5000281	281	Italy	45	25-49	Female	Female	White	White	SQ06	7	4	No smoking	25,777779	Working outside home	Other	Yes	3	3-6 people	Live with others	15	14	13-15	No	Test not done			Yes	3.0		3	46	it	2020-11-24 14:14:58	2020-11-24 14:25:41	Yes	No	No	No	No	No	No	No	No	No	No	No	No	No
40758	5000283	283	Italy	39	25-49	Male	Male	White	White	SQ06	7	4	No smoking	42,44898	Other		No	NA		Live with others	13	0	13-15	Yes	Negative	Negative	7.0	No			NA	46	it	2020-11-24 14:47:57	2020-11-24 15:04:34	Yes	No	No	No	No	No	No	No	No	No	No	Yes	No	No
40759	5000285	285	Italy	55	50-64	Male	Male	NA			NA	NA		NA				NA			NA	NA			Test not done			Yes	3.0		3	29	en	2020-11-24 15:01:57	2020-11-24 15:06:05	Yes	No	No	No	No	No	No	No	No	No	No	No	No	No
40760	5000290	290	Italy	58	50-64	Female	Female	White	White	SQ06	7	4	No smoking	27,688778	Working outside home	Other	Yes	3	3-6 people	Live with others	18	18	16-18	Yes	Negative	Negative	7.0	Yes	3.0		1	46	it	2020-11-24 15:21:03	2020-11-24 15:52:23	Yes	No	No	No	No	No	No	No	No	No	No	No	No	No
40761	5000292	292	Italy	52	50-64	Female	Female	White	White	SQ07	8	4	No smoking	21,875	Working outside home	Other	Yes	3	3-6 people	Live with others	18	18	16-18	Yes	Test not done			No			NA	46	it	2020-11-24 15:31:50	2020-11-24 15:44:29	Yes	No	No	No	No	No	No	No	No	No	No	No	No	No
40762	5000294	294	Italy	47	25-49	Male	Male	White	White	SQ05	6	3	No smoking	26,06168	Working outside home	Other	Yes	NA			15	14	13-15	No	Negative	Negative	7.0	No			NA	46	it	2020-11-24 15:36:09	2020-11-24 15:46:42	Yes	No	No	No	No	No	No	No	No	No	No	No	No	No
40763	5000295	295	Italy	62	50-64	Male	Male	White	White	SQ05	6	3	No smoking	21,605581	Working outside home	Other	Yes	1	Lives alone	Live with others	15	14	13-15	No	Test not done			No			NA	46	it	2020-11-24 15:36:25	2020-11-24 15:54:18	No	No	No	No	No	No	No	Yes	Yes	No	No	Yes	No	No
40764	5000297	297	Italy	54	50-64	Female	Female	White	White	SQ06	7	4	No smoking	22,718975	Working outside home	Other	Yes	1	Lives alone	Live with others	NA	NA		Yes	Negative	Negative	No symptoms	No			NA	46	it	2020-11-24 15:40:01	2020-11-24 15:52:50	Yes	No	No	No	No	No	No	No	No	No	No	No	No	No
40765	5000298	298	Italy	59	50-64	Female	Female	White	White	SQ08	9	5	Tobacco	31,34694	Working from home and partly outside		No	2	Lives with one other person	Live with others	6	0	Less than 11	Yes	Negative	Negative	7.0	No			NA	46	en	2020-11-24 15:40:44	2020-11-24 15:59:48	Yes	No	No	No	No	No	No	No	No	No	No	No	No	No
40766	5000299	299	Italy	59	50-64	Female	Female	White	White	SQ08	9	5	No smoking	30,859375	Working from home		No	2	Lives with one other person	Live with others	18	18	16-18	No	Test not done			No			NA	46	en	2020-11-24 15:40:45	2020-11-24 16:02:17	Yes	No	No	No	No	No	No	No	No	No	No	No	No	No
40767	5000302	302	Italy	61	50-64	Male	Male	White	White	SQ06	7	4	No smoking	22,83737	Working outside home	Other	Yes	1	Lives alone	Live alone	NA	NA		No	Test not done			No			NA	46	en	2020-11-24 15:46:15	2020-11-24 15:59:22	No	No	No	No	No	No	No	Yes	No	No	No	No	No	No
40768	5000303	303	Italy	54	50-64	Male	Male	White	White	SQ05	6	3	No smoking	24,453568	Working from home		No	1	Lives alone	Live alone	15	14	13-15	No	Positive	Positive	No symptoms			No	NA	46	it	2020-11-24 15:48:31	2020-11-24 15:56:24	Yes	No	No	No	No	No	No	No	No	No	No	No	No	No
40769	5000306	306	Italy	42	25-49	Female	Female	White	White	SQ04	5	3	Tobacco	19,53125	Working outside home	Other	Yes	2	Lives with one other person	Live with others	17	16	16-18	Yes	Negative	Negative	No symptoms	Yes	3.0		4	46	it	2020-11-24 15:59:20	2020-11-24 16:23:25	No	No	No	No	No	No	No	No	No	No	No	No	No	No
40770	5000307	307	Italy	52	50-64	Female	Female	White	White	SQ04	5	3	No smoking	25,777779	Working from home and partly outside		No	1	Lives alone	Live with others	5	0	Less than 11	No	Negative	Negative	7.0	No			NA	46	it	2020-11-24 16:04:33	2020-11-24 16:14:00	Yes	No	No	No	No	No	No	No	No	No	No	No	No	No
40771	5000308	308	Italy	53	50-64	Female	Female	White	White	SQ07	8	4	Tobacco	22,30815	Other		No	1	Lives alone	Live with others	NA	NA		Yes	Test not done			No			NA	46	it	2020-11-24 16:10:20	2020-11-24 16:25:34	No	No	No	No	No	No	No	No	Yes	No	No	Yes	No	No
40772	5000310	310	Italy	51	50-64	Female	Female	White	White	SQ06	7	4	No smoking	20	Working outside home	Other	Yes	3	3-6 people	Live with others	NA	NA		No	Test not done			Yes	3.0		2	46	it	2020-11-24 16:15:11	2020-11-24 16:33:06	No	No	No	No	No	No	No	No	Yes	No	No	Yes	No	No
40773	5000312	312	Italy	NA				NA			NA	NA		NA				NA			NA	NA									NA	2	en	2020-11-24 16:22:38	2020-11-24 16:23:39											NA
40774	5000313	313	Italy	29	25-49	Male	Male	White	White	SQ05	6	3	Tobacco	17,959183	Working from home		No	2	Lives with one other person	Live with others	15	14	13-15	Yes	Test not done			No			NA	46	en	2020-11-24 16:24:34	2020-11-24 16:33:24	Yes	No	No	No	No	No	No	No	No	No	No	No	No	No
40775	5000314	314	Italy	43	25-49	Female	Female	White	White	SQ03	4	2	Tobacco	29,402273	Working outside home	Other	Yes	4	3-6 people	Live with others	NA	NA		Yes	Test not done			No			NA	46	it	2020-11-24 16:25:46	2020-11-24 16:33:56	Yes	No	No	No	No	No	No	No	No	No	No	No	No	No
40776	5000315	315	Italy	63	50-64	Male	Male	White	White	SQ06	7	4	Tobacco	26,173832	Working outside home	Other	Yes	3	3-6 people	Live with others	17	16	16-18	No	Negative	Negative	7.0	No			NA	46	it	2020-11-24 16:27:21	2020-11-24 16:45:39	Yes	No	No	No	No	No	No	No	No	No	No	No	No	No
40777	5000316	316	Italy	45	25-49	Male	Male	White	White	SQ07	8	4	No smoking	24,074074	Working from home and partly outside		No	5	3-6 people	Live with others	18	18	16-18	No	Test not done			No			NA	46	it	2020-11-24 16:30:19	2020-11-24 16:39:15	Yes	No	No	No	No	No	No	No	No	No	No	No	No	No
40778	5000322	322	Italy	49	25-49	Female	Female	White	White	SQ07	8	4	No smoking	26,234568	Working outside home	Other	Yes	2	Lives with one other person	Live with others	NA	NA		Yes	Test not done			No			NA	46	it	2020-11-24 16:56:06	2020-11-24 17:29:26	Yes	No	No	No	No	No	No	No	No	No	No	Yes	No	No
40779	5000324	324	Italy	NA				NA			NA	NA		NA				NA			NA	NA									NA	2	it	2020-11-24 17:02:36	2020-11-24 17:03:58											NA
40780	5000325	325	Italy	35	25-49	Female	Female	NA			NA	NA		NA				NA			NA	NA									NA	3	it	2020-11-24 17:13:38	2020-11-24 17:15:08	Yes	No	No	No	No	No	No	No	No	No	No	No	No	No
40781	5000329	329	Italy	55	50-64	Female	Female	White	White	SQ04	5	3	Tobacco	24,088223	Other		No	4	3-6 people	Live with others	NA	NA		No	Negative	Negative	7.0	No			NA	46	it	2020-11-24 17:18:27	2020-11-24 17:27:54	Yes	No	No	No	No	No	No	No	No	No	No	No	No	No
40782	5000332	332	Italy	47	25-49	Female	Female	White	White	SQ05	6	3	No smoking	29,017447	Working from home and partly outside		No	3	3-6 people	Live with others	18	18	16-18	Yes	Test not done			No			NA	46	it	2020-11-24 17:29:22	2020-11-24 17:44:37	Yes	No	No	No	No	No	No	No	No	No	No	No	No	No
40783	5000340	340	Italy	58	50-64	Female	Female	White	White	SQ05	6	3	No smoking	27,398176	Working from home and partly outside		No	1	Lives alone	Live with others	13	0	13-15	No	Test not done			No			NA	46	it	2020-11-24 17:41:50	2020-11-24 17:57:53	No	No	No	No	No	No	No	No	Yes	No	No	Yes	No	No
40784	5000341	341	Italy	50	50-64	Male	Male	White	White	SQ06	7	4	No smoking	23,148148	Working outside home		Yes	NA		Live with others	18	18	16-18	Yes	Test not done			No			NA	46	it	2020-11-24 17:41:56	2020-11-24 17:46:41	Yes	No	No	No	No	No	No	No	No	No	No	No	No	No
40785	5000342	342	Italy	45	25-49	Female	Female	White	White	SQ06	7	4	No smoking	27,281746	Working outside home	Other	Yes	1	Lives alone	Live with others	NA	NA		No	Negative	Negative	7.0	No			NA	46	it	2020-11-24 17:43:30	2020-11-24 17:53:24	Yes	No	No	No	No	No	No	No	No	No	No	No	No	No
40786	5000343	343	Italy	52	50-64	Female	Female	White	White	SQ05	6	3	No smoking	21,484375	Working from home		No	NA		Live with others	7	0	Less than 11	Yes	Test not done			No			NA	45	it	2020-11-24 17:46:03	2020-11-24 17:57:52	Yes	No	No	No	No	No	No	No	No	No	No	No	No	No
40787	5000344	344	Italy	52	50-64	Female	Female	White	White	SQ05	6	3	No smoking	19,53125	Working outside home	Other	Yes	1	Lives alone	Live with others	NA	NA		Yes	Negative	Negative	7.0	No			NA	46	it	2020-11-24 17:46:47	2020-11-24 18:03:27	Yes	No	No	No	No	No	No	No	No	No	No	No	No	No
40788	5000347	347	Italy	38	25-49	Male	Male	White	White	SQ06	7	4	No smoking	21,132713	Working outside home	Other	Yes	2	Lives with one other person	Live with others	20	20	19 or more	Yes	Negative	Negative	7.0	No			NA	46	it	2020-11-24 17:51:34	2020-11-24 18:01:24	Yes	No	No	No	No	No	No	No	No	No	No	No	No	No
40789	5000348	348	Italy	59	50-64	Female	Female	White	White	SQ05	6	3	Tobacco	NA	Other		No	3	3-6 people	Live with others	13	0	13-15	Yes	Negative	Negative	7.0	No			NA	46	it	2020-11-24 17:51:56	2020-11-24 18:02:59	No	Yes	No	No	No	No	No	No	No	No	Yes	No	No	No
40790	5000350	350	Italy	62	50-64	Male	Male	White	White	SQ05	6	3	No smoking	NA	Working from home and partly outside		No	1	Lives alone	Live alone	9	0	Less than 11	Yes	Test not done			No			NA	46	it	2020-11-24 17:55:13	2020-11-24 18:09:42	No	No	No	No	No	No	Yes	No	Yes	No	No	Yes	No	No
40791	5000351	351	Italy	60	50-64	Male	Male	White	White	SQ06	7	4	No smoking	25,605536	Working outside home	Other	Yes	5	3-6 people	Live with others	13	0	13-15	Yes	Negative	Negative	7.0	No			NA	46	it	2020-11-24 17:58:24	2020-11-24 18:10:06	No	No	No	No	No	No	No	No	No	Yes	No	No	No	No
40792	5000352	352	Italy	NA				NA			NA	NA		NA				NA			NA	NA									NA	0	it	2020-11-24 17:58:49	2020-11-24 18:03:02											NA
40793	5000355	355	Italy	NA				NA			NA	NA		NA				NA			NA	NA									NA	0	it	2020-11-24 18:03:45	2020-11-24 18:04:06											NA
40794	5000356	356	Italy	49	25-49	Female	Female	White	White	SQ08	9	5	No smoking	19,723183	Working outside home	Other	Yes	1	Lives alone	Live alone	17	16	16-18	No	Test not done			No			NA	46	en	2020-11-24 18:05:03	2020-11-24 18:19:17	Yes	No	No	No	No	No	No	No	No	No	No	No	No	No
40795	5000361	361	Italy	NA				NA			NA	NA		NA				NA			NA	NA									NA	3	it	2020-11-24 18:26:28	2020-11-24 18:27:01	No	No	No	No	No	No	No	No	No	No	No	No	No	No
40796	5000362	362	Italy	59	50-64	Female	Female	White	White	SQ04	5	3	No smoking	28,90625	Working outside home	Other	Yes	2	Lives with one other person	Live with others	17	16	16-18	No	Test not done			No			NA	46	en	2020-11-24 18:31:32	2020-11-24 18:41:43	No	No	No	No	No	No	No	No	No	No	No	No	No	No
40797	5000363	363	Italy	62	50-64	Male	Male	White	White	SQ06	7	4	No smoking	25,335003	Working from home		No	4	3-6 people	Live with others	19	18	19 or more	Yes	Test not done			No			NA	46	it	2020-11-24 18:36:01	2020-11-24 18:50:28	No	No	No	No	No	No	No	No	No	No	No	No	No	No
40798	5000365	365	Italy	65	65-79	Male	Male	White	White	SQ05	6	3	No smoking	24,163265	Working from home		No	25	More than 6 people	Live with others	NA	NA		No	Test not done			No			NA	46	it	2020-11-24 18:48:35	2020-11-24 19:03:25	Yes	No	No	No	No	No	No	No	No	No	No	No	No	No
40799	5000366	366	Italy	57	50-64	Female	Female	White	White	SQ07	8	4	No smoking	23,875114	Working from home		No	1	Lives alone	Live with others	22	20	19 or more	No	Test not done			Yes	3.0		2	46	it	2020-11-24 19:02:17	2020-11-24 19:17:27	No	Yes	No	No	No	No	No	No	No	No	No	No	No	No
40800	5000367	367	Italy	54	50-64	Male	Male	White	White	SQ05	6	3	No smoking	27,33564	Working outside home	Other	Yes	3	3-6 people	Live with others	15	14	13-15	Yes	Test not done			No			NA	46	it	2020-11-24 19:06:05	2020-11-24 19:16:30	No	No	No	No	No	No	No	No	Yes	No	No	Yes	No	No
40801	5000368	368	Italy	23	<25	Female	Female	White	White	SQ08	9	5	No smoking	22,948116	Full-time student		No	5	3-6 people	Live with others	NA	NA		No	Test not done			No			NA	46	it	2020-11-24 19:14:11	2020-11-24 19:27:38	Yes	No	No	No	No	No	No	No	No	No	No	No	No	No
40802	5000373	373	Italy	28	25-49	Female	Female	White	White	SQ04	5	3	No smoking	17,99308	Umemployed		No	5	3-6 people	Live with others	15	14	13-15	Yes	Negative	Negative	7.0	No			NA	46	it	2020-11-24 20:42:51	2020-11-24 21:00:27	No	Yes	No	No	No	No	No	No	No	No	No	No	No	No
40803	5000375	375	Italy	60	50-64	Male	Male	White	White	SQ07	8	4	No smoking	23,58833	Working outside home	Other	Yes	1	Lives alone	Live with others	13	0	13-15	Yes	Negative	Negative	7.0	No			NA	46	it	2020-11-24 20:47:36	2020-11-24 21:09:37	Yes	No	No	No	No	No	No	No	No	No	No	No	No	No
40804	5000376	376	Italy	60	50-64	Female	Female	White	White	SQ04	5	3	No smoking	22,49135	Working from home and partly outside		No	2	Lives with one other person	Live with others	NA	NA		Yes	Test not done			No			NA	46	it	2020-11-24 21:09:49	2020-11-24 21:20:55	No	No	No	No	No	No	No	No	Yes	No	No	Yes	No	No
40805	5000378	378	Italy	47	25-49	Male	Male	NA			NA	NA		NA				NA			NA	NA			Test not done			No			NA	33	en	2020-11-24 22:13:58	2020-11-24 22:20:46	Yes	No	No	No	No	No	No	No	No	No	No	No	No	No
40806	5000380	380	Italy	61	50-64	Male	Male	White	White	SQ06	7	4	No smoking	42,9383	Other		No	1	Lives alone	Live with others	13	0	13-15	No	Test not done			No			NA	46	it	2020-11-24 23:52:32	2020-11-25 00:11:26	No	No	No	No	No	No	No	Yes	Yes	No	No	Yes	No	No
40807	5000381	381	Italy	46	25-49	Female	Female	White	White	SQ07	8	4	No smoking	24,609734	Working outside home	Other	Yes	NA		Live with others	24	20	19 or more	Yes	Test not done			No			NA	46	en	2020-11-25 06:27:26	2020-11-25 06:40:43	Yes	No	No	No	No	No	No	No	No	No	No	No	No	No
40808	5000383	383	Italy	NA		Female	Female	NA			NA	NA		NA				NA			NA	NA			Test not done			No			NA	31	it	2020-11-25 07:28:54	2020-11-25 07:31:31	Yes	No	No	No	No	No	No	No	No	No	No	No	No	No
40809	5000384	384	Italy	NA				NA			NA	NA		NA				NA			NA	NA									NA	2	it	2020-11-25 07:29:40	2020-11-25 07:30:18											NA
40810	5000385	385	Italy	47	25-49	Male	Male	White	White	SQ06	7	4	No smoking	27,131413	Working from home and partly outside		No	2	Lives with one other person	Live with others	16	16	16-18	No	Test not done			No			NA	46	it	2020-11-25 07:34:31	2020-11-25 07:47:45	No	Yes	No	No	No	No	No	No	No	No	No	No	No	No
40811	5000388	388	Italy	62	50-64	Male	Male	White	White	SQ06	7	4	No smoking	29,218407	Working outside home	Other	Yes	1	Lives alone	Live with others	13	0	13-15	No	Negative	Negative	7.0	No			NA	46	it	2020-11-25 07:49:22	2020-11-25 08:06:47	Yes	No	No	No	No	No	No	No	No	No	No	Yes	No	No
40812	5000390	390	Italy	54	50-64	Male	Male	White	White	SQ03	4	2	No smoking	24,33748	Working from home and partly outside		No	2	Lives with one other person	Live with others	13	0	13-15	No	Test not done			No			NA	46	en	2020-11-25 07:58:02	2020-11-25 08:14:32	No	No	No	No	No	No	Yes	No	Yes	No	No	Yes	No	No
40813	5000393	393	Italy	39	25-49	Female	Female	White	White	SQ05	6	3	No smoking	20,284798	Working from home and partly outside		No	2	Lives with one other person	Live with others	NA	NA		No	Negative	Negative	7.0	No			NA	46	en	2020-11-25 08:06:10	2020-11-25 08:17:51	Yes	No	No	No	No	No	No	No	No	No	No	No	No	No
40814	5000394	394	Italy	27	25-49	Male	Male	White	White	SQ07	8	4	No smoking	27,350428	Working outside home	Other	Yes	2	Lives with one other person	Live with others	15	14	13-15	Yes	Positive	Positive	7.0			No	NA	46	it	2020-11-25 08:09:57	2020-11-25 08:19:49	Yes	No	No	No	No	No	No	No	No	No	No	No	No	No
40815	5000399	399	Italy	55	50-64	Male	Male	White	White	SQ05	6	3	No smoking	25,951557	Working outside home	Other	Yes	NA		Live with others	20	20	19 or more	No	Test not done			No			NA	46	en	2020-11-25 08:14:43	2020-11-25 08:31:42	Yes	No	No	No	No	No	No	No	No	No	No	No	No	No
40816	5000400	400	Italy	58	50-64	Female	Female	White	White	SQ05	6	3	No smoking	20,576132	Working outside home	Other	Yes	NA		Live with others	NA	NA		No	Test not done			No			NA	46	it	2020-11-25 08:15:56	2020-11-25 08:32:17	No	No	No	No	No	No	No	No	No	No	No	No	No	No
40817	5000401	401	Italy	28	25-49	Female	Female	NA			NA	NA		NA				NA			NA	NA			Negative	Negative	7.0	Yes	3.0		4	4	it	2020-11-25 08:16:44	2020-11-25 08:18:24	No	No	No	No	No	No	No	No	No	No	Yes	No	No	No
40818	5000402	402	Italy	56	50-64	Female	Female	NA			NA	NA		NA				NA			NA	NA			Test not done						NA	4	it	2020-11-25 08:18:09	2020-11-25 08:19:33	Yes	No	No	No	No	No	No	No	No	No	No	No	No	No
40819	5000406	406	Italy	NA				NA			NA	NA		NA				NA			NA	NA									NA	0	it	2020-11-25 08:21:35	2020-11-25 08:22:48											NA
40820	5000407	407	Italy	44	25-49	Male	Male	White	White	SQ04	5	3	Tobacco	25,711662	Working from home and partly outside		No	1	Lives alone	Live alone	5	0	Less than 11	Yes	Negative	Negative	7.0	No			NA	46	it	2020-11-25 08:21:56	2020-11-25 08:31:34	Yes	No	No	No	No	No	No	No	No	No	No	No	No	No
40821	5000410	410	Italy	55	50-64	Male	Male	White	White	SQ05	6	3	No smoking	24,543463	Working outside home	Other	Yes	2	Lives with one other person	Live with others	18	18	16-18	Yes	Negative	Negative	7.0	No			NA	44	it	2020-11-25 08:29:58	2020-11-25 08:44:51	Yes	No	No	No	No	No	Yes	No	No	No	No	No	No	No
40822	5000412	412	Italy	43	25-49	Female	Female	White	White	SQ07	8	4	No smoking	20,338326	Working from home and partly outside		No	3	3-6 people	Live with others	16	16	16-18	No	Test not done			No			NA	46	it	2020-11-25 08:32:13	2020-11-25 09:03:51	Yes	No	No	No	No	No	No	No	No	No	No	No	No	No
40823	5000413	413	Italy	52	50-64	Male	Male	White	White	SQ04	5	3	No smoking	24,691359	Working outside home	Other	Yes	NA		Live with others	13	0	13-15	Yes	Test not done			Yes	3.0		1	46	it	2020-11-25 08:32:34	2020-11-25 08:47:18	Yes	No	No	No	No	No	No	No	No	No	No	No	No	No
40824	5000415	415	Italy	47	25-49	Male	Male	White	White	SQ07	8	4	No smoking	24,332277	Working from home and partly outside		No	3	3-6 people	Live with others	18	18	16-18	Yes	Negative	Negative	7.0	Yes	3.0		1	46	it	2020-11-25 08:33:13	2020-11-25 08:51:07	Yes	No	No	No	No	No	No	No	No	No	No	No	No	No
40825	5000417	417	Italy	53	50-64	Female	Female	White	White	SQ07	8	4	No smoking	23,529411	Working outside home	Other	Yes	2	Lives with one other person	Live with others	13	0	13-15	Yes	Test not done			No			NA	46	it	2020-11-25 08:38:58	2020-11-25 08:53:22	Yes	No	No	No	No	No	No	No	No	No	No	No	No	No
40826	5000418	418	Italy	61	50-64	Female	Female	White	White	SQ07	8	4	Tobacco	26,775934	Working outside home	Other	Yes	1	Lives alone	Live with others	39	20	19 or more	No	Test not done			No			NA	46	en	2020-11-25 08:39:19	2020-11-25 09:08:43	No	No	No	No	No	Yes	No	No	No	No	No	No	No	No
40827	5000420	420	Italy	40	25-49	Male	Male	White	White	SQ06	7	4	Tobacco	28,994066	Working from home and partly outside		No	4	3-6 people	Live with others	17	16	16-18	No	Negative	Negative	7.0	No			NA	46	it	2020-11-25 08:40:51	2020-11-25 08:47:16	Yes	No	No	No	No	No	No	No	No	No	No	No	No	No
40828	5000421	421	Italy	60	50-64	Female	Female	White	White	SQ05	6	3	No smoking	30,477966	Working outside home	Other	Yes	NA		Live with others	13	0	13-15	No	Test not done			Yes	3.0		0	46	it	2020-11-25 08:41:20	2020-11-25 09:02:01	Yes	No	No	No	No	No	No	No	No	No	No	No	No	No
40829	5000423	423	Italy	50	50-64	Male	Male	White	White	SQ05	6	3	No smoking	29,62963	Working outside home	Other	Yes	2	Lives with one other person	Live with others	18	18	16-18	Yes	Negative	Negative	Other	No			NA	46	it	2020-11-25 08:45:34	2020-11-25 08:57:23	No	No	No	No	No	No	Yes	No	Yes	No	No	Yes	No	No
40830	5000424	424	Italy	NA				NA			NA	NA		NA				NA			NA	NA									NA	1	it	2020-11-25 08:45:59	2020-11-25 08:46:44											NA
40831	5000425	425	Italy	51	50-64	Female	Female	White	White	SQ03	4	2	No smoking	24,341759	Working outside home	Other	Yes	1	Lives alone	Live alone	5	0	Less than 11	Yes	Negative	Negative	7.0	Yes	No		7	46	it	2020-11-25 08:46:11	2020-11-25 10:42:31	No	No	No	No	No	No	No	No	Yes	No	No	Yes	No	No
40832	5000426	426	Italy	74	65-79	Male	Male	White	White	SQ07	8	4	No smoking	24,382715	Other		No	NA		Live with others	13	0	13-15	No	Test not done			No			NA	46	it	2020-11-25 08:46:16	2020-11-25 09:39:17	No	No	No	No	No	No	Yes	No	Yes	No	No	Yes	No	No
40833	5000429	429	Italy	35	25-49	Female	Female	White	White	SQ07	8	4	No smoking	21,230572	Working outside home	Other	Yes	3	3-6 people	Live with others	20	20	19 or more	No	Negative	Negative	7.0	No			NA	46	it	2020-11-25 08:56:15	2020-11-25 09:05:16	Yes	No	No	No	No	No	No	No	No	No	No	No	No	No
40834	5000432	432	Italy	43	25-49	Female	Female	White	White	SQ06	7	4	Tobacco	24,221453	Working from home and partly outside		No	4	3-6 people	Live with others	13	0	13-15	No	Test not done			No			NA	46	it	2020-11-25 08:58:45	2020-11-25 09:07:46	Yes	No	No	No	No	No	No	No	No	No	No	No	No	No
40835	5000433	433	Italy	52	50-64	Female	Female	White	White	SQ04	5	3	Tobacco	22,189348	Working outside home	Other	Yes	2	Lives with one other person	Live with others	NA	NA		No	Test not done			No			NA	46	it	2020-11-25 08:59:53	2020-11-25 09:16:53	Yes	No	No	No	No	No	No	No	No	No	No	No	No	No
40836	5000435	435	Italy	48	25-49	Female	Female	White	White	SQ05	6	3	No smoking	40,159203	Working outside home	Other	Yes	4	3-6 people	Live with others	13	0	13-15	Yes	Negative	Negative	7.0	No			NA	46	en	2020-11-25 09:05:05	2020-11-25 09:24:20	No	No	No	No	No	No	No	No	No	No	No	No	No	Yes
40837	5000437	437	Italy	26	25-49	Female	Female	White	White	SQ02	3	2	No smoking	22,679953	Working outside home	Other	Yes	4	3-6 people	Live with others	18	18	16-18	Yes	Negative	Negative	7.0	Yes	3.0		4	46	en	2020-11-25 09:07:45	2020-11-25 09:28:06	Yes	No	No	No	No	No	No	No	No	No	No	No	No	No
40838	5000438	438	Italy	60	50-64	Female	Female	White	White	SQ05	6	3	Tobacco	NA	Working outside home	Other	Yes	1	Lives alone	Live with others	13	0	13-15	No	Negative	Negative	7.0	No			NA	46	en	2020-11-25 09:08:36	2020-11-25 11:38:59	No	No	No	No	No	No	Yes	No	No	No	No	No	No	No
40839	5000439	439	Italy	NA				NA			NA	NA		NA				NA			NA	NA									NA	1	en	2020-11-25 09:11:36	2020-11-25 09:14:54											NA
40840	5000441	441	Italy	46	25-49	Male	Male	NA			NA	NA		NA				NA			NA	NA			Test not done						NA	4	it	2020-11-25 09:15:22	2020-11-25 09:17:18	Yes	No	No	No	No	No	No	No	No	No	No	No	No	No
40841	5000443	443	Italy	56	50-64	Male	Male	White	White	SQ05	6	3	Tobacco	28,010223	Other		No	3	3-6 people	Live with others	16	16	16-18	No	Test not done			No			NA	46	it	2020-11-25 09:20:17	2020-11-25 10:01:01	Yes	No	No	No	No	No	No	No	No	No	No	No	No	No
40842	5000444	444	Italy	53	50-64	Male	Male	White	White	SQ05	6	3	No smoking	28,405504	Working from home and partly outside		No	1	Lives alone	Live with others	17	16	16-18	No	Negative	Negative	7.0	No			NA	46	it	2020-11-25 09:20:30	2020-11-25 09:30:58	No	No	No	No	No	Yes	No	No	No	Yes	No	No	No	No
40843	5000445	445	Italy	63	50-64	Male	Male	White	White	SQ05	6	3	No smoking	24,691359	Other		No	1	Lives alone	Live alone	NA	NA		Yes	Test not done			No			NA	46	it	2020-11-25 09:20:35	2020-11-25 09:38:13	No	No	No	No	No	Yes	No	No	No	No	No	No	No	No
40844	5000446	446	Italy	56	50-64	Female	Female	White	White	SQ06	7	4	No smoking	22,265625	Working outside home	Other	Yes	3	3-6 people	Live with others	13	0	13-15	No	Negative	Negative	7.0	No			NA	46	it	2020-11-25 09:22:00	2020-11-25 09:47:37	Yes	No	No	No	No	No	No	No	No	No	No	No	No	No
40845	5000448	448	Italy	36	25-49	Female	Female	White	White	SQ06	7	4	No smoking	20,93664	Working from home		No	4	3-6 people	Live with others	20	20	19 or more	No	Negative	Negative	No symptoms	Yes	3.0		5	46	en	2020-11-25 09:26:56	2020-11-25 10:10:55	Yes	No	No	No	No	No	No	No	No	No	No	No	No	No
40846	5000450	450	Italy	53	50-64	Female	Female	White	White	SQ04	5	3	No smoking	22,65625	Working from home and partly outside		No	2	Lives with one other person	Live with others	13	0	13-15	Yes	Test not done			No			NA	46	it	2020-11-25 09:29:38	2020-11-25 10:16:08	Yes	No	No	No	No	No	No	No	No	No	No	No	No	No
40847	5000455	455	Italy	39	25-49	Male	Male	White	White	SQ09	10	5	Tobacco	22,758307	Working from home and partly outside		No	1	Lives alone	Live with others	17	16	16-18	Yes	Test not done			No			NA	46	en	2020-11-25 09:39:38	2020-11-25 09:49:26	Yes	No	No	No	No	No	No	No	No	No	No	No	No	No
40848	5000461	461	Italy	50	50-64	Female	Female	White	White	SQ06	7	4	No smoking	20,047445	Working from home and partly outside		No	3	3-6 people	Live with others	18	18	16-18	Yes	Negative	Negative	7.0	No			NA	46	it	2020-11-25 10:01:00	2020-11-25 10:28:18	No	No	No	No	No	No	No	No	No	No	No	No	No	No
40849	5000463	463	Italy	49	25-49	Male	Male	White	White	SQ05	6	3	No smoking	29,136316	Working from home and partly outside		No	4	3-6 people	Live with others	13	0	13-15	No	Test not done			No			NA	46	it	2020-11-25 10:03:55	2020-11-25 10:12:19	No	No	No	No	No	No	No	No	No	No	No	No	No	No
40850	5000466	466	Italy	60	50-64	Male	Male	White	White	SQ05	6	3	No smoking	26,472107	Working from home and partly outside		No	3	3-6 people	Live with others	13	0	13-15	No	Test not done			No			NA	46	it	2020-11-25 10:10:12	2020-11-25 10:18:23	Yes	No	No	No	No	No	No	No	No	No	No	No	No	No
40851	5000469	469	Italy	54	50-64	Male	Male	White	White	SQ07	8	4	No smoking	19,883854	Other		No	4	3-6 people	Live with others	20	20	19 or more	Yes	Test not done			No			NA	46	it	2020-11-25 10:24:25	2020-11-25 10:46:59	Yes	No	No	No	No	No	No	No	No	No	No	No	No	No
40852	5000470	470	Italy	55	50-64	Male	Male	White	White	SQ07	8	4	No smoking	25,795918	Working outside home	Other	Yes	1	Lives alone	Live with others	21	20	19 or more	No	Negative	Negative	7.0	No			NA	46	it	2020-11-25 10:25:14	2020-11-25 10:46:00	Yes	No	No	No	No	No	No	No	No	No	No	No	No	No
40853	5000471	471	Italy	71	65-79	Male	Male	White	White	SQ06	7	4	No smoking	28,650757	Working from home and partly outside		No	NA		Live with others	18	18	16-18	Yes	Negative	Negative	7.0	No			NA	46	it	2020-11-25 10:26:24	2020-11-25 10:47:34	No	No	No	Yes	No	Yes	No	No	No	No	No	No	No	No
40854	5000472	472	Italy	NA				NA			NA	NA		NA				NA			NA	NA									NA	2	it	2020-11-25 10:29:44	2020-11-25 10:30:27											NA
40855	5000474	474	Italy	51	50-64	Female	Female	White	White	SQ06	7	4	No smoking	21,107267	Working from home and partly outside		No	1	Lives alone	Live alone	17	16	16-18	No	Test not done			No			NA	46	it	2020-11-25 10:39:49	2020-11-25 10:49:44	Yes	No	No	No	No	No	No	No	No	No	No	No	No	No
40856	5000478	478	Italy	37	25-49	Female	Female	White	White	SQ04	5	3	No smoking	30,071169	Working outside home	Other	Yes	1	Lives alone	Live alone	18	18	16-18	No	Positive	Positive	More than 14 days		3.0	Yes	7	46	it	2020-11-25 10:48:04	2020-11-25 11:00:06	Yes	No	No	No	No	No	No	No	No	No	No	No	No	No
40857	5000479	479	Italy	59	50-64	Female	Female	White	White	SQ10	NA	NA	Tobacco	21,786493	Working outside home	Other	Yes	3	3-6 people	Live with others	17	16	16-18	Yes	Test not done			Yes	3.0		2	46	it	2020-11-25 10:58:19	2020-11-25 11:16:55	Yes	No	No	No	No	No	No	No	No	No	No	No	No	No
40858	5000482	482	Italy	50	50-64	Female	Female	White	White	SQ06	7	4	No smoking	20,56933	Working from home		No	4	3-6 people	Live with others	24	20	19 or more	No	Test not done			No			NA	46	it	2020-11-25 11:16:17	2020-11-25 11:26:18	Yes	No	No	No	No	No	No	No	No	No	No	No	No	No
40859	5000483	483	Italy	66	65-79	Female	Female	White	White	SQ07	8	4	No smoking	NA	Working from home and partly outside		No	NA		Live with others	17	16	16-18	No	Test not done			No			NA	46	it	2020-11-25 11:21:55	2020-11-25 11:48:10	Yes	No	No	No	No	No	No	No	No	No	No	No	No	No
40860	5000485	485	Italy	55	50-64	Male	Male	White	White	SQ03	4	2	No smoking	28,395061	Working outside home	Other	Yes	4	3-6 people	Live with others	13	0	13-15	Yes	Test not done			No			NA	46	it	2020-11-25 11:29:47	2020-11-25 11:47:37	Yes	No	No	No	No	No	No	No	No	No	No	No	No	No
40861	5000486	486	Italy	52	50-64	Male	Male	White	White	SQ05	6	3	No smoking	22,724403	Working from home and partly outside		No	3	3-6 people	Live with others	18	18	16-18	No	Negative	Negative	7.0	No			NA	46	it	2020-11-25 11:35:31	2020-11-25 11:42:17	Yes	No	No	No	No	No	No	No	No	No	No	No	No	No
40862	5000488	488	Italy	NA				NA			NA	NA		NA				NA			NA	NA									NA	2	it	2020-11-25 11:42:17	2020-11-25 11:42:54											NA
40863	5000489	489	Italy	32	25-49	Female	Female	White	White	SQ05	6	3	No smoking	20,571428	Working outside home	Other	Yes	3	3-6 people	Live with others	10	0	Less than 11	No	Test not done			No			NA	46	it	2020-11-25 11:46:21	2020-11-25 11:52:50	Yes	No	No	No	No	No	No	No	No	No	No	No	No	No
40864	5000490	490	Italy	40	25-49	Female	Female	White	White	SQ06	7	4	No smoking	21,333334	Working from home and partly outside		No	2	Lives with one other person	Live with others	18	18	16-18	No	Test not done			Yes	No		4	46	it	2020-11-25 11:47:27	2020-11-25 11:59:15	Yes	No	No	No	No	No	No	No	No	No	No	No	No	No
40865	5000491	491	Italy	45	25-49	Male	Male	White	White	SQ07	8	4	No smoking	28,373703	Working from home		No	1	Lives alone	Live with others	17	16	16-18	Yes	Negative	Negative	7.0	No			NA	46	it	2020-11-25 11:53:50	2020-11-25 12:05:17	Yes	No	No	No	No	No	No	No	No	No	No	No	No	No
40866	5000492	492	Italy	60	50-64	Male	Male	White	White	SQ04	5	3	No smoking	23,529411	Working outside home	Other	Yes	3	3-6 people	Live with others	NA	NA		No	Test not done			No			NA	46	it	2020-11-25 11:59:14	2020-11-25 12:08:20	Yes	No	No	No	No	No	No	No	No	No	No	No	No	No
40867	5000493	493	Italy	62	50-64	Male	Male	White	White	SQ06	7	4	No smoking	24,221453	Other		No	1	Lives alone	Live alone	NA	NA		No	Positive	Positive	7.0			No	NA	46	it	2020-11-25 12:07:28	2020-11-25 12:16:59	Yes	No	No	No	No	No	No	Yes	No	No	No	No	No	No
40868	5000494	494	Italy	39	25-49	Female	Female	White	White	SQ08	9	5	No smoking	23,323418	Working from home and partly outside		No	2	Lives with one other person	Live with others	NA	NA		No	Negative	Negative	7.0	No			NA	46	it	2020-11-25 12:14:36	2020-11-25 12:27:03	No	No	No	No	No	No	No	Yes	No	No	No	No	No	No
40869	5000495	495	Italy	56	50-64	Female	Female	White	White	SQ05	6	3	No smoking	20,576132	Working outside home	Other	Yes	NA		Live with others	19	18	19 or more	No	Positive	Positive	7.0			No	NA	46	en	2020-11-25 12:17:10	2020-11-25 12:29:12	Yes	No	No	No	No	No	No	No	No	No	No	No	No	No
40870	5000496	496	Italy	24	<25	Male	Male	White	White	SQ05	6	3	Tobacco	23,148148	Working from home and partly outside		No	1	Lives alone	Live with others	10	0	Less than 11	Yes	Test not done			No			NA	46	it	2020-11-25 12:18:05	2020-11-25 12:27:25	Yes	No	No	No	No	No	No	No	No	No	No	No	No	No
40871	5000498	498	Italy	42	25-49	Female	Female	White	White	SQ08	9	5	No smoking	23,634033	Working outside home	Other	Yes	4	3-6 people	Live with others	18	18	16-18	No	Test not done			Yes	3.0		1	46	it	2020-11-25 12:23:25	2020-11-25 12:47:36	Yes	No	No	No	No	No	No	No	No	No	No	No	No	No
40872	5000500	500	Italy	32	25-49	Female	Female	White	White	SQ06	7	4	No smoking	23,58833	Working outside home	Other	Yes	4	3-6 people	Live with others	21	20	19 or more	Yes	Test not done			No			NA	46	en	2020-11-25 12:37:33	2020-11-25 12:55:37	Yes	No	No	No	No	No	No	No	No	No	No	No	No	No
40873	5000501	501	Italy	51	50-64	Female	Female	White	White	SQ04	5	3	No smoking	25,964542	Working from home and partly outside		No	2	Lives with one other person	Live with others	13	0	13-15	Yes	Negative	Negative	Other	No			NA	46	en	2020-11-25 12:39:23	2020-11-25 12:51:07	Yes	No	No	No	No	No	No	No	No	No	No	No	No	No
40874	5000502	502	Italy	NA				NA			NA	NA		NA				NA			NA	NA									NA	0	it	2020-11-25 12:43:26	2020-11-25 12:44:38											NA
40875	5000503	503	Italy	63	50-64	Male	Male	White	White	SQ06	7	4	No smoking	25,351542	Other		No	3	3-6 people	Live with others	16	16	16-18	Yes	Test not done			Yes	3.0		1	46	it	2020-11-25 12:51:42	2020-11-25 13:03:34	Yes	No	No	No	No	No	No	No	No	No	No	No	No	No
40876	5000504	504	Italy	NA				NA			NA	NA		NA				NA			NA	NA									NA	2	en	2020-11-25 12:53:46	2020-11-25 12:55:09											NA
40877	5000505	505	Italy	60	50-64	Female	Female	White	White	SQ04	5	3	No smoking	24,910767	Working outside home	Other	Yes	2	Lives with one other person	Live with others	13	0	13-15	No	Test not done			No			NA	46	it	2020-11-25 12:57:57	2020-11-25 13:16:52	No	No	No	No	No	No	No	No	Yes	No	No	Yes	No	No
40878	5000507	507	Italy	22	<25	Female	Female	White	White	SQ03	4	2	No smoking	19,003908	Full-time student		No	13	More than 6 people	Live with others	16	16	16-18	No	Test not done			No			NA	46	it	2020-11-25 12:59:32	2020-11-25 13:12:24	Yes	No	No	No	No	No	No	No	No	No	No	No	No	No
40879	5000509	509	Italy	35	25-49	Male	Male	White	White	SQ02	3	2		NA	Working from home and partly outside		No	NA		Live with others	18	18	16-18	No	Negative	Negative	7.0	No			NA	43	en	2020-11-25 13:24:35	2020-11-25 13:33:48	Yes	No	No	No	No	No	No	No	No	No	No	No	No	No
40880	5000511	511	Italy	40	25-49	Female	Female	White	White	SQ04	5	3	No smoking	17,669296	Working from home and partly outside		No	3	3-6 people	Live with others	18	18	16-18	No	Test not done			No			NA	46	en	2020-11-25 13:30:28	2020-11-25 15:31:09	Yes	No	No	No	No	No	No	No	No	No	No	No	No	No
40881	5000512	512	Italy	35	25-49	Female	Female	White	White	SQ06	7	4	No smoking	19,11111	Working outside home	Other	Yes	4	3-6 people	Live with others	17	16	16-18	No	Negative	Negative	More than 14 days	Yes	3.0		2	46	it	2020-11-25 13:34:15	2020-11-25 13:53:24	Yes	No	No	No	No	No	No	No	No	No	No	No	No	No
40882	5000513	513	Italy	44	25-49	Female	Female	White	White	SQ05	6	3	No smoking	21,484375	Working outside home	Other	Yes	4	3-6 people	Live with others	5	0	Less than 11	No	Test not done			Yes	No		3	46	it	2020-11-25 13:38:50	2020-11-25 13:47:48	Yes	No	No	No	No	No	No	No	No	No	No	No	No	No
40883	5000515	515	Italy	28	25-49	Male	Male	White	White	SQ06	7	4	No smoking	23,29123	Working from home and partly outside		No	2	Lives with one other person	Live with others	18	18	16-18	No	Negative	Negative	More than 14 days	No			NA	46	it	2020-11-25 13:45:05	2020-11-25 13:51:59	Yes	No	No	No	No	No	No	No	No	No	No	No	No	No
40884	5000516	516	Italy	66	65-79	Female	Female	White	White	SQ05	6	3	No smoking	25	Retired		No	1	Lives alone	Live alone	17	16	16-18	No	Test not done			No			NA	46	it	2020-11-25 13:47:28	2020-11-25 14:14:45	Yes	No	No	No	No	No	No	No	No	No	No	No	No	No
40885	5000518	518	Italy	57	50-64	Female	Female	White	White	SQ05	6	3	No smoking	22,30815	Working from home and partly outside		No	3	3-6 people	Live with others	18	18	16-18	Yes	Test not done			No			NA	46	it	2020-11-25 14:03:30	2020-11-25 14:18:49	Yes	No	No	No	No	No	No	No	No	No	No	No	No	No
40886	5000519	519	Italy	22	<25	Male	Male	White	White	SQ07	8	4	No smoking	21,383942	Working outside home	Other	Yes	4	3-6 people	Live with others	14	14	13-15	Yes	Negative	Negative	7.0	No			NA	46	it	2020-11-25 14:07:18	2020-11-25 14:22:02	Yes	No	No	No	No	No	No	No	No	No	No	No	No	No
40887	5000522	522	Italy	70	65-79	Male	Male	White	White	SQ07	8	4	No smoking	23,243801	Other		No	NA		Live with others	15	14	13-15	Yes	Positive	Positive	7.0			No	NA	46	it	2020-11-25 14:51:03	2020-11-25 15:06:56	Yes	No	No	No	No	No	No	No	No	No	No	No	No	No
40888	5000525	525	Italy	37	25-49	Female	Female	White	White	SQ07	8	4	Tobacco	27,54821	Working from home and partly outside		No	1	Lives alone	Live alone	16	16	16-18	No	Negative	Negative	No symptoms	Yes	No		9	46	it	2020-11-25 16:00:29	2020-11-25 16:15:13	Yes	No	No	No	No	No	No	No	No	No	No	No	No	No
40889	5000527	527	Italy	46	25-49	Male	Male	White	White	SQ05	6	3	Tobacco	23,888441	Working from home and partly outside		No	4	3-6 people	Live with others	13	0	13-15	No	Test not done			No			NA	46	it	2020-11-25 16:43:29	2020-11-25 16:53:18	Yes	No	No	No	No	No	No	No	No	No	No	No	No	No
40890	5000528	528	Italy	52	50-64	Male	Male	White	White	SQ04	5	3	E-cigarette	28,731747	Working from home and partly outside		No	3	3-6 people	Live with others	25	20	19 or more	No	Negative	Negative	7.0	No			NA	46	en	2020-11-25 17:52:49	2020-11-25 18:07:48	Yes	No	No	No	No	No	No	No	No	No	No	No	No	No
40891	5000531	531	Italy	43	25-49	Female	Female	White	White	SQ05	6	3	No smoking	22,679953	Working outside home	Other	Yes	2	Lives with one other person	Live with others	5	0	Less than 11	No	Test not done			No			NA	46	it	2020-11-25 18:56:07	2020-11-25 19:12:21	Yes	No	No	No	No	No	No	No	No	No	No	No	No	No
40892	5000532	532	Italy	59	50-64	Male	Male	White	White	SQ03	4	2	Tobacco	26,234568	Other		No	1	Lives alone	Live with others	NA	NA		No	Test not done			No			NA	46	it	2020-11-25 18:56:38	2020-11-25 19:05:45	Yes	No	No	No	No	No	No	No	No	No	No	No	No	No
40893	5000535	535	Italy	41	25-49	Male	Male	White	White	SQ06	7	4	No smoking	32,140247	Working from home		No	1	Lives alone	Live with others	17	16	16-18	No	Test not done			No			NA	46	it	2020-11-25 20:53:47	2020-11-25 21:03:16	Yes	No	No	No	No	No	No	No	No	No	No	No	No	No
40894	5000536	536	Italy	58	50-64	Female	Female	White	White	SQ04	5	3	No smoking	28,999308	Working outside home	Other	Yes	2	Lives with one other person	Live with others	NA	NA		Yes	Test not done			No			NA	46	it	2020-11-25 21:36:33	2020-11-25 21:47:57	Yes	No	No	No	No	No	No	No	No	No	No	No	No	No
40895	5000537	537	Italy	55	50-64	Male	Male	White	White	SQ04	5	3	No smoking	28,650137	Working from home and partly outside		No	2	Lives with one other person	Live with others	15	14	13-15	No	Test not done			No			NA	46	it	2020-11-25 22:10:56	2020-11-25 22:24:37	Yes	No	No	No	No	No	No	No	No	No	No	No	No	No
40896	5000538	538	Italy	51	50-64	Female	Female	White	White	SQ06	7	4	No smoking	20,957273	Working from home and partly outside		No	1	Lives alone	Live with others	NA	NA		Yes	Negative	Negative	More than 14 days	Yes	3.0		2	46	it	2020-11-25 23:27:45	2020-11-26 00:33:45	Yes	No	No	No	No	No	No	No	No	No	No	No	No	No
40897	5000539	539	Italy	25	25-49	Male	Male	White	White	SQ07	8	4	No smoking	25,469387	Working from home and partly outside		No	5	3-6 people	Live with others	18	18	16-18	No	Negative	Negative	7-14 days	No			NA	46	it	2020-11-25 23:57:03	2020-11-26 00:05:34	Yes	No	No	No	No	No	No	No	No	No	No	No	No	No
40898	5000540	540	Italy	38	25-49	Male	Male	White	White	SQ06	7	4	No smoking	29,053288	Working from home and partly outside		No	3	3-6 people	Live with others	20	20	19 or more	No	Negative	Negative	7.0	No			NA	45	it	2020-11-26 07:04:14	2020-11-26 07:17:50	Yes	No	No	No	No	No	No	No	No	No	No	No	No	No
40899	5000541	541	Italy	53	50-64	Male	Male	White	White	SQ05	6	3	No smoking	25,727554	Working outside home	Other	Yes	2	Lives with one other person	Live with others	18	18	16-18	No	Negative	Negative	7.0	Yes	3.0		1	46	en	2020-11-26 07:07:36	2020-11-26 07:31:58	No	No	No	No	No	No	Yes	No	No	No	No	No	No	No
40900	5000542	542	Italy	44	25-49	Male	Male	NA			NA	NA		NA				NA			NA	NA			Negative	Negative	7.0	No			NA	31	it	2020-11-26 07:59:47	2020-11-26 08:01:17	Yes	No	No	No	No	No	No	No	No	No	No	No	No	No
40901	5000543	543	Italy	60	50-64	Male	Male	White	White	SQ06	7	4	No smoking	22,724403	Other		No	1	Lives alone	Live alone	16	16	16-18	No	Test not done			No			NA	46	it	2020-11-26 08:04:23	2020-11-26 08:21:01	No	No	No	No	No	No	No	No	Yes	No	No	Yes	No	No
40902	5000544	544	Italy	49	25-49	Female	Female	White	White	SQ05	6	3	No smoking	20,545694	Working from home and partly outside		No	3	3-6 people	Live with others	22	20	19 or more	Yes	Test not done			No			NA	46	it	2020-11-26 08:20:23	2020-11-26 08:34:54	Yes	No	No	No	No	No	No	No	No	No	No	No	No	No
40903	5000545	545	Italy	NA				NA			NA	NA		NA				NA			NA	NA									NA	1	it	2020-11-26 08:24:14	2020-11-26 08:25:54	No	No	No	No	No	No	No	No	No	No	No	No	No	No
40904	5000546	546	Italy	NA				NA			NA	NA		NA				NA			NA	NA									NA	2	it	2020-11-26 08:36:46	2020-11-26 08:37:15											NA
40905	5000548	548	Italy	59	50-64	Male	Male	White	White	SQ06	7	4		24,977043	Other		No	6	More than 6 people	Live with others	5	0	Less than 11	No	Negative	Negative		No			NA	46	it	2020-11-26 08:38:24	2020-11-26 08:50:18	Yes	No	No	No	No	No	No	No	No	No	No	No	No	No
40906	5000550	550	Italy	43	25-49	Male	Male	White	White	SQ06	7	4	No smoking	22,893074	Other		No	1	Lives alone	Live with others	18	18	16-18	No	Negative	Negative	7-14 days	No			NA	46	it	2020-11-26 08:55:47	2020-11-26 09:05:07	Yes	No	No	No	No	No	No	No	No	No	No	No	No	No
40907	5000552	552	Italy	NA				NA			NA	NA		NA				NA			NA	NA									NA	2	it	2020-11-26 09:20:17	2020-11-26 09:20:48											NA
40908	5000553	553	Italy	NA				NA			NA	NA		NA				NA			NA	NA									NA	1	it	2020-11-26 09:27:36	2020-11-26 09:28:12											NA
40909	5000554	554	Italy	40	25-49	Female	Female	White	White	SQ08	9	5	No smoking	24,677021	Working from home and partly outside		No	3	3-6 people	Live with others	NA	NA		No	Test not done			No			NA	46	it	2020-11-26 09:40:01	2020-11-26 09:53:49	Yes	No	No	No	No	No	No	No	No	No	No	No	No	No
40910	5000555	555	Italy	57	50-64	Male	Male	NA			NA	NA		NA				NA			NA	NA			Negative	Negative	7.0	Yes	No		0	2	en	2020-11-26 09:49:55	2020-11-26 10:10:50	No	No	No	No	No	No	No	No	No	No	No	No	No	No
40911	5000556	556	Italy	52	50-64	Female	Female	White	White	SQ06	7	4	Tobacco	22,948116	Working outside home	Other	Yes	4	3-6 people	Live with others	5	0	Less than 11	Yes	Test not done			Yes	3.0		7	46	it	2020-11-26 09:58:05	2020-11-26 10:12:44	Yes	No	No	No	No	No	No	No	No	No	No	No	No	No
40912	5000557	557	Italy	NA				NA			NA	NA		NA				NA			NA	NA									NA	2	it	2020-11-26 10:08:37	2020-11-26 10:10:16											NA
40913	5000558	558	Italy	NA				NA			NA	NA		NA				NA			NA	NA									NA	2	en	2020-11-26 10:09:43	2020-11-26 10:21:36											NA
40914	5000559	559	Italy	47	25-49	Male	Male	NA			NA	NA		NA				NA			NA	NA			Test not done			No			NA	31	it	2020-11-26 10:16:08	2020-11-26 10:17:41	Yes	No	No	No	No	No	No	No	No	No	No	No	No	No
40915	5000561	561	Italy	22	<25	Female	Female	White	White	SQ04	5	3	Tobacco	22,432302	Umemployed		No	1	Lives alone	Live with others	13	0	13-15	Yes	Test not done			No			NA	46	en	2020-11-26 10:23:16	2020-11-26 10:34:36	Yes	No	No	No	No	No	No	No	No	No	No	No	No	No
40916	5000563	563	Italy	28	25-49	Male	Male	White	White	SQ07	8	4	Tobacco	24,414062	Other		No	3	3-6 people	Live with others	19	18	19 or more	No	Positive	Positive	No symptoms			No	NA	46	en	2020-11-26 10:28:11	2020-11-26 10:44:12	Yes	No	No	No	No	No	No	No	No	No	No	No	No	No
40917	5000564	564	Italy	49	25-49	Female	Female	White	White	SQ06	7	4	No smoking	22,582708	Working from home		No	2	Lives with one other person	Live with others	0	0	Less than 11	No	Test not done			No			NA	46	it	2020-11-26 10:57:15	2020-11-26 11:49:04	Yes	No	No	No	No	No	No	No	No	No	No	No	No	No
40918	5000566	566	Italy	51	50-64	Female	Female	White	White	SQ05	6	3	No smoking	23,384354	Working from home		No	3	3-6 people	Live with others	14	14	13-15	No	Test not done			Yes	3.0		3	46	it	2020-11-26 11:00:01	2020-11-26 11:13:22	Yes	No	No	No	No	No	No	No	No	No	No	No	No	No
40919	5000567	567	Italy	44	25-49	Female	Female	White	White	SQ04	5	3	No smoking	24,221453	Working outside home	Other	Yes	3	3-6 people	Live with others	0	0	Less than 11	No	Negative	Negative	7.0	No			NA	46	it	2020-11-26 11:04:12	2020-11-26 11:19:23	No	No	No	No	No	No	No	No	Yes	No	No	No	No	No
40920	5000569	569	Italy	31	25-49	Female	Female	White	White	SQ03	4	2	Tobacco	21,87755	Umemployed		No	1	Lives alone	Live with others	16	16	16-18	Yes	Negative	Negative	7.0	No			NA	46	it	2020-11-26 11:22:54	2020-11-26 11:34:14	No	No	No	No	No	No	No	No	No	No	Yes	No	No	No
40921	5000570	570	Italy	65	65-79	Female	Female	White	White	SQ04	5	3	No smoking	23,233456	Retired		No	1	Lives alone	Live with others	20	20	19 or more	Yes	Test not done			No			NA	46	it	2020-11-26 11:23:47	2020-11-26 11:34:07	Yes	No	No	No	No	No	No	No	No	No	No	No	No	No
40922	5000571	571	Italy	45	25-49	Female	Female	White	White	SQ04	5	3	E-cigarette	29,761906	Working from home and partly outside		No	3	3-6 people	Live with others	18	18	16-18	No	Test not done			No			NA	46	it	2020-11-26 11:25:41	2020-11-26 11:40:34	No	No	No	No	No	No	No	No	No	No	No	No	No	No
40923	5000572	572	Italy	NA				NA			NA	NA		NA				NA			NA	NA									NA	2	it	2020-11-26 11:29:45	2020-11-26 11:31:50											NA
40924	5000573	573	Italy	27	25-49	Female	Female	White	White	SQ05	6	3	No smoking	22,145329	Working from home and partly outside		No	4	3-6 people	Live with others	NA	NA		Yes	Negative	Negative	7.0	No			NA	46	it	2020-11-26 11:30:30	2020-11-26 11:41:08	Yes	No	No	No	No	No	No	No	No	No	No	No	No	No
40925	5000574	574	Italy	33	25-49	Male	Male	NA			NA	NA		NA				NA			NA	NA									NA	3	it	2020-11-26 11:30:44	2020-11-26 11:33:26	Yes	No	No	No	No	No	No	No	No	No	No	No	No	No
40926	5000575	575	Italy	40	25-49	Female	Female	White	White	SQ07	8	4	No smoking	28,934069	Working from home and partly outside		No	1	Lives alone	Live alone	18	18	16-18	No	Test not done			No			NA	46	it	2020-11-26 11:31:37	2020-11-26 11:40:55	Yes	No	No	No	No	No	No	No	No	No	No	No	No	No
40927	5000578	578	Italy	68	65-79	Male	Male	White	White	SQ06	7	4	No smoking	25,059307	Retired		No	NA		Live with others	NA	NA		No	Test not done			No			NA	46	it	2020-11-26 11:33:19	2020-11-26 13:02:55	No	Yes	No	No	No	No	No	No	Yes	No	No	Yes	No	No
40928	5000581	581	Italy	46	25-49	Female	Female	White	White	SQ05	6	3	No smoking	22,49135	Umemployed		No	3	3-6 people	Live with others	12	0	11-12	Yes	Test not done			No			NA	46	it	2020-11-26 11:34:40	2020-11-26 11:50:44	Yes	No	No	No	No	No	No	No	No	No	No	No	No	No
40929	5000582	582	Italy	32	25-49	Female	Female	White	White	SQ06	7	4	Tobacco	18,685122	Working from home		No	1	Lives alone	Live alone	13	0	13-15	Yes	Negative	Negative	No symptoms	Yes	3.0		4	46	it	2020-11-26 11:35:25	2020-11-26 11:46:53	Yes	No	No	No	No	No	No	No	No	No	No	No	No	No
40930	5000583	583	Italy	36	25-49	Female	Female	White	White	SQ04	5	3	No smoking	30,46875	Other		No	3	3-6 people	Live with others	11	0	11-12	Yes	Test not done			Yes	3.0		7	46	it	2020-11-26 11:37:14	2020-11-26 11:52:22	Yes	No	No	No	No	No	No	No	No	No	No	No	No	No
40931	5000584	584	Italy	33	25-49	Male	Male	White	White	SQ05	6	3	No smoking	24,543463	Working from home		No	3	3-6 people	Live with others	17	16	16-18	No	Test not done			No			NA	46	it	2020-11-26 11:38:26	2020-11-26 11:50:32	Yes	No	No	No	No	No	No	No	No	No	No	No	No	No
40932	5000585	585	Italy	29	25-49	Female	Female	NA			NA	NA		NA				NA			NA	NA			Positive	Positive	7.0			No	NA	32	it	2020-11-26 11:45:35	2020-11-26 11:52:46	No	No	No	No	No	No	No	No	No	No	No	No	No	No
40933	5000586	586	Italy	37	25-49	Female	Female	NA			NA	NA		NA				NA			NA	NA			Test not done						NA	4	it	2020-11-26 11:45:47	2020-11-26 11:48:11	Yes	No	No	No	No	No	No	No	No	No	No	No	No	No
40934	5000587	587	Italy	47	25-49	Female	Female	NA			NA	NA		NA				NA			NA	NA			Positive	Positive	7-14 days		3.0	Yes	3	29	it	2020-11-26 11:49:25	2020-11-26 12:05:12	No	Yes	No	No	No	No	No	No	No	No	No	No	No	No
40935	5000589	589	Italy	23	<25	Female	Female	White	White	SQ07	8	4	No smoking	18,75	Full-time student		No	3	3-6 people	Live with others	17	16	16-18	No	Negative	Negative	7.0	No			NA	46	it	2020-11-26 11:54:18	2020-11-26 12:02:01	No	No	No	No	No	No	No	No	No	No	No	No	No	Yes
40936	5000590	590	Italy	43	25-49	Female	Female	White	White	SQ05	6	3	No smoking	26,619343	Working from home		No	4	3-6 people	Live with others	14	14	13-15	No	Test not done			No			NA	46	it	2020-11-26 11:56:52	2020-11-26 12:11:47	No	No	No	No	No	No	Yes	No	No	No	No	No	No	No
40937	5000591	591	Italy	43	25-49	Female	Female	White	White	SQ04	5	3	Tobacco	20,703125	Umemployed		No	3	3-6 people	Live with others	NA	NA		Yes	Test not done			No			NA	46	it	2020-11-26 11:58:48	2020-11-26 12:14:13	No	No	No	No	No	No	No	No	No	No	No	No	No	No
40938	5000593	593	Italy	41	25-49	Female	Female	NA			NA	NA		NA				NA			NA	NA			Negative	Negative	No symptoms	Yes	3.0		3	17	it	2020-11-26 12:05:20	2020-11-26 12:11:59	Yes	No	No	No	No	No	No	No	No	No	No	No	No	No
40939	5000594	594	Italy	48	25-49	Male	Male	White	White	SQ05	6	3		NA	Working from home		No	1	Lives alone	Live alone	15	14	13-15	Yes	Positive	Positive	7.0		3.0	Yes	3	43	it	2020-11-26 12:08:08	2020-11-26 12:20:41	Yes	No	No	No	No	No	No	No	No	No	No	No	No	No
40940	5000595	595	Italy	46	25-49	Male	Male	NA			NA	NA		NA				NA			NA	NA			Test not done			No			NA	31	it	2020-11-26 12:12:08	2020-11-26 12:15:09	Yes	No	No	No	No	No	No	No	No	No	No	No	No	No
40941	5000598	598	Italy	53	50-64	Female	Female	White	White	SQ07	8	4	Tobacco	20,830704	Working from home		No	3	3-6 people	Live with others	14	14	13-15	No	Negative	Negative	7.0	No			NA	46	it	2020-11-26 12:18:02	2020-11-26 12:30:15	Yes	No	No	No	No	No	No	No	No	No	No	No	No	No
40942	5000603	603	Italy	33	25-49	Female	Female	White	White	SQ03	4	2		NA	Other		No	NA			NA	NA			Test not done			Yes	3.0		2	42	it	2020-11-26 12:24:01	2020-11-26 12:33:58	Yes	No	No	No	No	No	No	No	No	No	No	No	No	No
40943	5000604	604	Italy	NA				NA			NA	NA		NA				NA			NA	NA									NA	2	it	2020-11-26 12:24:19	2020-11-26 12:24:51											NA
40944	5000605	605	Italy	55	50-64	Female	Female	White	White	SQ04	5	3	No smoking	19,834711	Working from home and partly outside		No	2	Lives with one other person	Live with others	13	0	13-15	No	Negative	Negative	7.0	No			NA	46	it	2020-11-26 12:28:08	2020-11-26 12:36:13	No	No	No	No	No	No	No	No	No	No	No	No	No	No
40945	5000608	608	Italy	37	25-49	Female	Female	White	White	SQ06	7	4	No smoking	23,738663	Working outside home	Other	Yes	3	3-6 people	Live with others	18	18	16-18	No	Test not done			No			NA	46	it	2020-11-26 12:34:37	2020-11-26 12:56:23	No	Yes	No	No	No	No	No	No	No	No	Yes	No	No	No
40946	5000609	609	Italy	59	50-64	Female	Female	White	White	SQ03	4	2	No smoking	23,4375	Working outside home	Other	Yes	1	Lives alone	Live with others	13	0	13-15	No	Negative	Negative	7.0	No			NA	46	it	2020-11-26 12:39:33	2020-11-26 12:47:36	Yes	No	No	No	No	No	No	No	No	No	No	No	No	No
40947	5000610	610	Italy	66	65-79	Female	Female	NA			NA	NA		NA				NA			NA	NA			Test not done			No			NA	38	it	2020-11-26 12:44:43	2020-11-26 12:51:21	Yes	No	No	No	No	No	No	No	No	No	No	No	No	No
40948	5000616	616	Italy	48	25-49	Female	Female	White	White	SQ05	6	3	No smoking	21,367521	Working from home		No	1	Lives alone	Live with others	16	16	16-18	No	Test not done			No			NA	46	it	2020-11-26 13:14:38	2020-11-26 13:28:41	No	No	No	No	No	No	No	No	No	No	No	No	No	No
40949	5000617	617	Italy	45	25-49	Male	Male	White	White	SQ08	9	5	Tobacco	28,734694	Working from home		No	2	Lives with one other person	Live with others	15	14	13-15	No	Test not done			No			NA	46	it	2020-11-26 13:21:25	2020-11-26 13:31:09	Yes	No	No	No	No	No	No	No	No	No	No	No	No	No
40950	5000619	619	Italy	59	50-64	Male	Male	White	White	SQ07	8	4	No smoking	24,453568	Working from home		No	1	Lives alone	Live with others	NA	NA		Yes	Test not done			No			NA	46	it	2020-11-26 13:31:33	2020-11-26 13:39:51	Yes	No	No	No	No	No	No	No	No	No	No	No	No	No
40951	5000620	620	Italy	48	25-49	Female	Female	NA			NA	NA		NA				NA			NA	NA			Test not done			No			NA	31	it	2020-11-26 13:40:36	2020-11-26 13:42:29	Yes	No	No	No	No	No	No	No	No	No	No	No	No	No
40952	5000621	621	Italy	47	25-49	Female	Female	White	White	SQ02	3	2	No smoking	21,872423	Working outside home	Other	Yes	3	3-6 people	Live with others	26	20	19 or more	Yes	Positive	Positive	More than 14 days			No	NA	46	it	2020-11-26 13:48:59	2020-11-26 13:57:10	Yes	No	No	No	No	No	No	No	No	No	No	No	No	No
40953	5000623	623	Italy	57	50-64	Female	Female	NA			NA	NA		NA				NA			NA	NA			Test not done			Yes	3.0		1	7	it	2020-11-26 13:51:03	2020-11-26 13:58:54	No	No	No	No	No	Yes	No	No	No	No	No	No	No	No
40954	5000626	626	Italy	57	50-64	Female	Female	White	White	SQ04	5	3	No smoking	22,145329	Working from home		No	NA			11	0	11-12	Yes	Test not done			Yes	No		4	46	it	2020-11-26 13:55:52	2020-11-26 14:12:05	Yes	No	No	No	No	No	No	No	Yes	No	No	Yes	No	Yes
40955	5000627	627	Italy	55	50-64	Female	Female	NA			NA	NA		NA				NA			NA	NA			Test not done			No			NA	31	it	2020-11-26 14:27:11	2020-11-26 14:29:28	Yes	No	No	No	No	No	No	No	No	No	No	No	No	No
40956	5000629	629	Italy	48	25-49	Female	Female	White	White	SQ03	4	2	No smoking	26,346495	Umemployed		No	3	3-6 people	Live with others	13	0	13-15	Yes	Test not done			Yes	3.0		0	46	it	2020-11-26 14:34:17	2020-11-26 14:50:00	No	No	No	No	No	No	No	No	No	No	No	No	No	No
40957	5000630	630	Italy	55	50-64	Female	Female	NA			NA	NA		NA				NA			NA	NA			Test not done			No			NA	31	it	2020-11-26 14:35:14	2020-11-26 14:37:55	Yes	No	No	No	No	No	No	No	No	No	No	Yes	No	No
40958	5000631	631	Italy	50	50-64	Female	Female	White	White	SQ03	4	2	No smoking	25,78125	Umemployed		No	4	3-6 people	Live with others	13	0	13-15	Yes	Test not done			No			NA	46	it	2020-11-26 14:40:27	2020-11-26 14:53:51	No	No	No	No	No	No	No	No	No	No	No	No	No	No
40959	5000632	632	Italy	81	80+	Male	Male	NA			NA	NA		NA				NA			NA	NA			Positive	Positive	More than 14 days			Yes	NA	4	it	2020-11-26 14:40:33	2020-11-26 14:43:14	No	No	No	No	No	No	No	No	No	No	No	No	No	No
40960	5000633	633	Italy	40	25-49	Female	Female	White	White	SQ02	3	2	No smoking	22,93975	Working outside home	Other	Yes	NA		Live with others	NA	NA		Yes	Positive	Positive	7.0		No	Yes	3	46	it	2020-11-26 14:45:37	2020-11-26 15:22:19	Yes	No	No	No	No	No	No	No	No	No	No	No	No	No
40961	5000634	634	Italy	43	25-49	Female	Female	White	White	SQ03	4	2	No smoking	21,55102	Working from home		No	3	3-6 people	Live with others	12	0	11-12	Yes	Test not done			Yes	3.0		2	46	it	2020-11-26 15:27:11	2020-11-26 15:39:49	Yes	No	No	No	No	No	No	No	No	No	No	No	No	No
40962	5000635	635	Italy	53	50-64	Male	Male	White	White	SQ06	7	4	Tobacco	28,393726	Working from home		No	2	Lives with one other person	Live with others	13	0	13-15	Yes	Negative	Negative	7.0	No			NA	46	it	2020-11-26 15:27:13	2020-11-26 15:38:29	No	No	No	No	No	No	No	No	Yes	No	No	Yes	No	No
40963	5000636	636	Italy	34	25-49	Female	Female	White	White	SQ06	7	4	No smoking	22,65625	Working from home		No	2	Lives with one other person	Live with others	15	14	13-15	Yes	Test not done			No			NA	46	it	2020-11-26 15:39:58	2020-11-26 15:54:56	No	No	No	No	No	No	No	No	No	No	No	No	No	No
40964	5000639	639	Italy	47	25-49	Male	Male	White	White	SQ06	7	4	No smoking	21,545092	Working outside home	Other	Yes	4	3-6 people	Live with others	4	0	Less than 11	No	Negative	Negative	7.0	No			NA	46	it	2020-11-26 15:52:43	2020-11-26 16:03:12	Yes	No	No	No	No	No	No	No	No	No	No	No	No	No
40965	5000640	640	Italy	49	25-49	Female	Female	NA			NA	NA		NA				NA			NA	NA			Positive	Positive	7-14 days			No	NA	30	it	2020-11-26 16:15:58	2020-11-26 16:18:32	Yes	No	No	No	No	No	No	No	No	No	No	No	No	No
40966	5000641	641	Italy	49	25-49	Female	Female	White	White	SQ05	6	3	No smoking	20,641771	Other		No	2	Lives with one other person	Live with others	5	0	Less than 11	No	Positive	Positive	7-14 days		No	Yes	7	46	it	2020-11-26 16:19:06	2020-11-26 16:37:19	Yes	No	No	No	No	No	No	No	No	No	No	No	No	No
40967	5000642	642	Italy	50	50-64	Female	Female	White	White	SQ07	8	4	No smoking	22,65625	Working from home and partly outside		No	2	Lives with one other person	Live with others	18	18	16-18	Yes	Test not done			No			NA	46	it	2020-11-26 16:29:04	2020-11-26 16:39:16	Yes	No	No	No	No	No	No	No	No	No	No	No	No	No
40968	5000644	644	Italy	50	50-64	Female	Female	White	White	SQ04	5	3	No smoking	NA	Working from home		No	4	3-6 people	Live with others	NA	NA		Yes	Positive	Positive	More than 14 days		3.0	Yes	6	46	it	2020-11-26 16:54:23	2020-11-26 19:26:51	No	Yes	No	No	No	No	No	Yes	No	No	Yes	No	No	No
40969	5000645	645	Italy	32	25-49	Female	Female	White	White	SQ03	4	2	Tobacco	16,528925	Other		No	1	Lives alone	Live with others	NA	NA		Yes	Negative	Negative	7.0	Yes	3.0		2	46	it	2020-11-26 17:14:22	2020-11-26 17:27:45	Yes	No	No	No	No	No	No	No	No	No	No	No	No	No
40970	5000646	646	Italy	33	25-49	Female	Female	White	White	SQ02	3	2	No smoking	22,038567	Working outside home	Other	Yes	1	Lives alone	Live with others	5	0	Less than 11	No	Test not done			No			NA	46	it	2020-11-26 17:15:25	2020-11-26 17:38:58	Yes	No	No	No	No	No	No	No	No	No	No	No	No	No
40971	5000647	647	Italy	58	50-64	Male	Male	White	White	SQ06	7	4	No smoking	25,106333	Working outside home	Other	Yes	4	3-6 people	Live with others	19	18	19 or more	No	Test not done			Yes	3.0		1	46	it	2020-11-26 17:16:18	2020-11-26 17:40:01	No	No	No	No	No	No	No	No	Yes	No	No	No	No	No
40972	5000649	649	Italy	32	25-49	Female	Female	NA			NA	NA		NA				NA			NA	NA			Test not done			No			NA	31	it	2020-11-26 17:19:35	2020-11-26 17:20:55	Yes	No	No	No	No	No	No	No	No	No	No	No	No	No
40973	5000651	651	Italy	51	50-64	Female	Female	White	White	SQ05	6	3	No smoking	27,34375	Working outside home	Other	Yes	2	Lives with one other person	Live with others	30	20	19 or more	Yes	Test not done			No			NA	46	it	2020-11-26 17:21:08	2020-11-26 17:30:14	Yes	No	No	No	No	No	No	No	No	No	No	No	No	No
40974	5000652	652	Italy	34	25-49	Male	Male	White	White	SQ04	5	3	No smoking	24,447279	Working from home and partly outside		No	2	Lives with one other person	Live with others	18	18	16-18	No	Negative	Negative	7.0	Yes	3.0		6	46	it	2020-11-26 17:43:23	2020-11-26 17:57:19	Yes	No	No	No	No	No	No	No	No	No	No	No	No	No
40975	5000653	653	Italy	12	<25	Female	Female	White	White	SQ10	NA	NA	No smoking	16,88889	Full-time student		No	4	3-6 people	Live with others	5	0	Less than 11	Yes	Test not done			No			NA	46	it	2020-11-26 18:12:45	2020-11-26 18:39:45	Yes	No	No	No	No	No	No	No	No	No	No	No	No	No
40976	5000655	655	Italy	13	<25	Male	Male	White	White	SQ10	NA	NA	No smoking	15,622619	Full-time student		No	4	3-6 people	Live with others	7	0	Less than 11	Yes	Test not done			No			NA	46	it	2020-11-26 18:40:27	2020-11-26 18:59:10	Yes	No	No	No	No	No	No	No	No	No	No	No	No	No
40977	5000656	656	Italy	43	25-49	Female	Female	White	White	SQ04	5	3	No smoking	29,017447	Working from home		No	5	3-6 people	Live with others	18	18	16-18	Yes	Negative	Negative	7.0	No			NA	46	it	2020-11-26 18:45:34	2020-11-26 19:03:55	Yes	No	No	No	No	No	No	No	No	No	No	No	No	No
40978	5000657	657	Italy	29	25-49	Male	Male	White	White	SQ05	6	3	No smoking	19,591837	Working outside home	Other	Yes	4	3-6 people	Live with others	18	18	16-18	Yes	Test not done			No			NA	45	it	2020-11-26 18:58:40	2020-11-26 19:06:23	Yes	No	No	No	No	No	No	No	No	No	No	No	No	No
40979	5000658	658	Italy	22	<25	Female	Female	White	White	SQ07	8	4	No smoking	21,09375	Full-time student		No	2	Lives with one other person	Live with others	16	16	16-18	Yes	Negative	Negative	7.0	No			NA	46	it	2020-11-26 19:17:14	2020-11-26 19:30:36	Yes	No	No	No	No	No	No	No	No	No	No	No	No	No
40980	5000660	660	Italy	43	25-49	Male	Male	White	White	SQ05	6	3	No smoking	23,836735	Working from home and partly outside		No	1	Lives alone	Live alone	18	18	16-18	No	Test not done			No			NA	46	it	2020-11-26 19:27:36	2020-11-26 19:39:35	Yes	No	No	No	No	No	No	No	No	No	No	No	No	No
40981	5000661	661	Italy	26	25-49	Male	Male	White	White	SQ06	7	4	No smoking	28,400547	Full-time student		No	2	Lives with one other person	Live with others	6	0	Less than 11	No	Test not done			No			NA	46	it	2020-11-26 19:32:39	2020-11-26 19:49:33	Yes	No	No	No	No	No	No	No	No	No	No	No	No	No
40982	5000662	662	Italy	57	50-64	Female	Female	White	White	SQ04	5	3	Tobacco	20,56933	Umemployed		No	1	Lives alone	Live alone	17	16	16-18	Yes	Negative	Negative	More than 14 days	No			NA	46	it	2020-11-26 20:03:32	2020-11-26 20:19:48	Yes	No	No	No	No	No	No	No	No	No	No	No	No	No
40983	5000663	663	Italy	NA				NA			NA	NA		NA				NA			NA	NA									NA	-1	it	2020-11-26 20:04:50	2020-11-26 20:05:25											NA
40984	5000664	664	Italy	55	50-64	Male	Male	White	White	SQ07	8	4	Tobacco	20,983988	Working from home		No	2	Lives with one other person	Live with others	20	20	19 or more	Yes	Test not done			No			NA	46	it	2020-11-26 20:11:50	2020-11-26 20:24:56	No	No	No	No	No	No	No	Yes	No	No	No	No	No	No
40985	5000665	665	Italy	61	50-64	Male	Male	White	White	SQ04	5	3	No smoking	25,909456	Retired		No	66	More than 6 people	Live with others	8	0	Less than 11	No	Test not done			No			NA	46	it	2020-11-26 20:14:18	2020-11-26 20:44:50	Yes	No	No	No	No	No	No	No	No	No	No	No	No	No
40986	5000666	666	Italy	53	50-64	Female	Female	White	White	SQ04	5	3	Tobacco	19,362473	Working from home and partly outside		No	4	3-6 people	Live with others	13	0	13-15	No	Test not done			No			NA	46	it	2020-11-26 20:19:22	2020-11-26 20:32:56	Yes	No	No	No	No	No	No	No	No	No	No	No	No	No
40987	5000667	667	Italy	31	25-49	Female	Female	White	White	SQ04	5	3	Tobacco	22,758307	Working from home and partly outside		No	1	Lives alone	Live with others	21	20	19 or more	Yes	Negative	Negative	7.0	No			NA	46	it	2020-11-26 20:27:49	2020-11-26 20:39:08	Yes	No	No	No	No	No	No	No	No	No	No	No	No	No
40988	5000669	669	Italy	84	80+	Male	Male	NA			NA	NA		NA				NA			NA	NA			Positive	Positive	7-14 days		3.0	Yes	2	29	it	2020-11-26 20:36:45	2020-11-26 20:42:52	No	No	No	No	No	No	Yes	No	Yes	No	No	Yes	No	No
40989	5000670	670	Italy	48	25-49	Female	Female	White	White	SQ04	5	3	No smoking	31,55366	Working from home		No	3	3-6 people	Live with others	15	14	13-15	No	Test not done			No			NA	46	it	2020-11-26 20:56:02	2020-11-26 21:16:08	Yes	No	No	No	No	No	No	No	No	No	No	No	No	No
40990	5000671	671	Italy	30	25-49	Female	Female	White	White	SQ05	6	3	No smoking	20,109163	Working outside home	Other	Yes	3	3-6 people	Live with others	NA	NA		No	Test not done			No			NA	46	it	2020-11-26 21:00:01	2020-11-26 23:07:14	Yes	No	No	No	No	No	No	No	No	No	No	No	No	No
40991	5000672	672	Italy	55	50-64	Male	Male	NA			NA	NA		NA				NA			NA	NA			Not sure			No			NA	4	it	2020-11-26 21:09:55	2020-11-26 21:12:45	No	No	No	No	No	Yes	No	No	No	No	No	No	No	No
40992	5000673	673	Italy	59	50-64	Female	Female	White	White	SQ06	7	4	No smoking	32,435425	Working outside home	Other	Yes	2	Lives with one other person	Live with others	5	0	Less than 11	No	Test not done			No			NA	46	it	2020-11-26 21:14:46	2020-11-26 21:26:12	No	No	No	No	No	No	No	No	Yes	No	No	Yes	No	No
40993	5000674	674	Italy	NA				NA			NA	NA		NA				NA			NA	NA									NA	2	it	2020-11-26 21:16:12	2020-11-26 21:18:09											NA
40994	5000675	675	Italy	48	25-49	Female	Female	NA			NA	NA		NA				NA			NA	NA			Positive	Positive	7-14 days		3.0	Yes	7	41	it	2020-11-26 21:20:43	2020-11-26 21:34:51	Yes	No	No	No	No	No	No	No	No	No	No	No	No	No
40995	5000677	677	Italy	42	25-49	Male	Male	White	White	SQ06	7	4	No smoking	24,074074	Furloughed		No	3	3-6 people	Live with others	NA	NA		Yes	Negative	Negative	7.0	No			NA	46	it	2020-11-26 21:30:56	2020-11-26 21:42:01	Yes	No	No	No	No	No	No	No	No	No	No	No	No	No
40996	5000678	678	Italy	56	50-64	Female	Female	White	White	SQ04	5	3		NA	Working from home		No	NA			5	0	Less than 11		Test not done			No			NA	42	it	2020-11-26 21:48:44	2020-11-26 22:01:02	Yes	No	No	No	No	No	No	No	No	No	No	No	No	No
40997	5000679	679	Italy	42	25-49	Female	Female	White	White	SQ05	6	3	Tobacco	19,834711	Working from home		No	3	3-6 people	Live with others	NA	NA		Yes	Negative	Negative	7-14 days	Yes	3.0		4	45	it	2020-11-26 21:50:48	2020-11-26 22:08:48	Yes	No	No	No	No	No	No	No	No	No	No	No	No	No
40998	5000680	680	Italy	38	25-49	Female	Female	White	White	SQ03	4	2	No smoking	24,09297	Working from home		No	3	3-6 people	Live with others	13	0	13-15	No	Negative	Negative	7.0	Yes	No		4	46	it	2020-11-26 22:05:16	2020-11-26 22:17:49	Yes	No	No	No	No	No	No	No	No	No	No	No	No	No
40999	5000681	681	Italy	56	50-64	Female	Female	White	White	SQ05	6	3	No smoking	26,346495	Working from home		No	1	Lives alone	Live with others	5	0	Less than 11	No	Test not done			No			NA	46	it	2020-11-26 22:08:55	2020-11-26 22:22:19	Yes	No	No	No	No	No	No	No	No	No	No	No	No	No
41000	5000682	682	Italy	46	25-49	Female	Female	White	White	SQ04	5	3	No smoking	29,7442	Working from home		No	2	Lives with one other person	Live with others	10	0	Less than 11	Yes	Test not done			Yes	3.0		0	46	it	2020-11-26 22:09:44	2020-11-26 22:31:56	No	No	No	No	No	No	Yes	No	Yes	No	No	Yes	No	No
41001	5000683	683	Italy	42	25-49	Female	Female	White	White	SQ05	6	3	No smoking	22,145329	Other		No	2	Lives with one other person	Live with others	6	0	Less than 11	Yes	Test not done			No			NA	46	it	2020-11-26 22:26:11	2020-11-26 22:38:34	No	No	No	No	No	No	No	No	No	No	No	No	No	No
41002	5000684	684	Italy	45	25-49	Female	Female	White	White	SQ04	5	3	No smoking	21,453573	Working from home		No	3	3-6 people	Live with others	1	0	Less than 11	Yes	Positive	Positive	More than 14 days		No	Yes	6	46	it	2020-11-26 23:07:43	2020-11-27 00:28:06	Yes	No	No	No	No	No	No	No	No	No	No	No	No	No
41003	5000686	686	Italy	53	50-64	Female	Female	NA			NA	NA		NA				NA			NA	NA			Negative	Negative	Other	No			NA	31	it	2020-11-26 23:19:35	2020-11-26 23:26:24	Yes	No	No	No	No	No	No	No	No	No	No	No	No	No
41004	5000687	687	Italy	38	25-49	Female	Female	White	White	SQ04	5	3	No smoking	18,518518	Working from home and partly outside		No	1	Lives alone	Live alone	16	16	16-18	No	Positive	Positive	7-14 days		3.0	Yes	7	46	it	2020-11-26 23:41:56	2020-11-26 23:56:55	Yes	No	No	No	No	No	No	No	No	No	No	No	No	No
41005	5000688	688	Italy	26	25-49	Female	Female	White	White	SQ07	8	4	Tobacco	23,30668	Other		No	2	Lives with one other person	Live with others	18	18	16-18	No	Negative	Negative	7.0	No			NA	46	it	2020-11-26 23:45:12	2020-11-26 23:56:48	Yes	No	No	No	No	No	No	No	No	No	No	No	No	No
41006	5000690	690	Italy	25	25-49	Male	Male	White	White	SQ07	8	4	No smoking	21,913805	Working from home and partly outside		No	3	3-6 people	Live with others	16	16	16-18	No	Test not done			No			NA	46	it	2020-11-26 23:57:20	2020-11-27 00:08:59	No	Yes	No	No	No	No	No	No	No	No	No	No	No	No
41007	5000691	691	Italy	NA				NA			NA	NA		NA				NA			NA	NA									NA	2	it	2020-11-27 00:12:52	2020-11-27 00:13:06											NA
41008	5000693	693	Italy	66	65-79	Female	Female	White	White	SQ03	4	2	No smoking	26,5625	Working outside home	Other	Yes	1	Lives alone	Live with others	NA	NA		No	Negative	Negative	7.0	Yes	3.0		4	46	it	2020-11-27 04:25:16	2020-11-27 04:54:51	Yes	No	No	No	No	No	No	No	No	No	No	No	No	No
41009	5000694	694	Italy	55	50-64	Female	Female	White	White	SQ06	7	4	No smoking	19,814053	Other		No	56	More than 6 people	Live with others	33	20	19 or more	No	Test not done			No			NA	46	it	2020-11-27 06:25:21	2020-11-27 06:33:19	Yes	No	No	No	No	No	No	No	No	No	No	No	No	No
41010	5000695	695	Italy	54	50-64	Male	Male	White	White	SQ07	8	4	No smoking	35,265305	Working from home		No	3	3-6 people	Live with others	17	16	16-18	No	Test not done			No			NA	46	it	2020-11-27 07:42:17	2020-11-27 08:01:47	Yes	No	No	No	No	No	No	No	No	No	No	No	No	No
41011	5000701	701	Italy	57	50-64	Female	Female	White	White	SQ04	5	3	No smoking	28,763971	Working outside home	Other	Yes	6	More than 6 people	Live with others	13	0	13-15	No	Test not done			No			NA	46	it	2020-11-27 10:24:10	2020-11-27 10:38:59	No	No	No	No	No	No	No	No	Yes	No	No	Yes	No	No
41012	5000702	702	Italy	58	50-64	Female	Female	White	White	SQ04	5	3	No smoking	17,96875	Working from home		No	3	3-6 people	Live with others	13	0	13-15	Yes	Test not done			No			NA	46	it	2020-11-27 11:21:11	2020-11-27 11:30:43	No	No	No	No	No	No	No	No	No	No	No	No	No	No
41013	5000703	703	Italy	43	25-49	Male	Male	White	White	SQ05	6	3	No smoking	20,061728	Working outside home	Other	Yes	1	Lives alone	Live alone	18	18	16-18	No	Test not done			No			NA	46	en	2020-11-27 11:40:46	2020-11-27 11:48:03	No	No	No	No	No	No	No	No	No	No	No	No	No	No
41014	5000705	705	Italy	70	65-79	Female	Female	White	White	SQ05	6	3	Tobacco	21,333334	Retired		No	1	Lives alone	Live alone	NA	NA		No	Test not done			No			NA	46	it	2020-11-27 13:11:04	2020-11-27 13:35:45	No	No	No	No	No	Yes	No	No	No	No	No	No	No	No
41015	5000706	706	Italy	28	25-49	Female	Female	NA			NA	NA		NA				NA			NA	NA			Negative	Negative	7.0	Yes	No		5	5	it	2020-11-27 13:44:51	2020-11-27 13:48:05	Yes	No	No	No	No	No	No	No	No	No	No	No	No	No
41016	5000707	707	Italy	32	25-49	Female	Female	White	White	SQ05	6	3	No smoking	20,195093	Working outside home	Other	Yes	1	Lives alone	Live with others	NA	NA		No	Negative	Negative	7.0	No			NA	46	it	2020-11-27 14:42:25	2020-11-27 14:52:02	Yes	No	No	No	No	No	No	No	No	No	No	No	No	No
41017	5000708	708	Italy	47	25-49	Female	Female	White	White	SQ06	7	4	No smoking	18,670935	Working from home		No	1	Lives alone	Live with others	NA	NA		No	Negative	Negative	7.0	No			NA	46	it	2020-11-27 16:38:32	2020-11-27 16:55:41	Yes	No	No	No	No	No	No	No	No	No	No	No	No	No
41018	5000709	709	Italy	44	25-49	Female	Female	White	White	SQ05	6	3	No smoking	20,069204	Working outside home	Other	Yes	1	Lives alone	Live with others	NA	NA		Yes	Test not done			No			NA	46	it	2020-11-27 17:30:16	2020-11-27 17:42:31	Yes	No	No	No	No	No	No	No	No	No	No	No	No	No
41019	5000711	711	Italy	58	50-64	Female	Female	White	White	SQ04	5	3	Tobacco	19,11111	Working from home and partly outside		No	2	Lives with one other person	Live with others	14	14	13-15	Yes	Test not done			No			NA	46	it	2020-11-27 17:44:50	2020-11-27 18:13:57	No	No	No	No	No	No	No	No	Yes	No	No	Yes	No	No
41020	5000712	712	Italy	54	50-64	Female	Female	White	White	SQ06	7	4	No smoking	20,576132	Other		No	1	Lives alone	Live with others	NA	NA		No	Test not done			No			NA	46	it	2020-11-27 18:15:00	2020-11-27 18:29:08	No	No	No	No	No	No	No	No	No	No	No	No	No	No
41021	5000714	714	Italy	51	50-64	Male	Male	White	White	SQ07	8	4	Tobacco	28,395061	Other		No	2	Lives with one other person	Live with others	14	14	13-15	No	Test not done			No			NA	46	it	2020-11-27 19:00:31	2020-11-27 19:17:03	Yes	No	No	No	No	No	No	No	No	No	No	No	No	No
41022	5000715	715	Italy	27	25-49	Female	Female	White	White	SQ04	5	3	No smoking	21,707924	Working from home		No	2	Lives with one other person	Live with others	20	20	19 or more	No	Test not done			No			NA	46	it	2020-11-27 20:36:21	2020-11-27 20:46:14	Yes	No	No	No	No	No	No	No	No	No	No	No	No	No
41023	5000716	716	Italy	55	50-64	Female	Female	White	White	SQ04	5	3	No smoking	26,89767	Other		No	3	3-6 people	Live with others	8	0	Less than 11	Yes	Negative	Negative	7.0	No			NA	46	it	2020-11-27 21:01:57	2020-11-27 21:29:25	Yes	No	No	No	No	No	No	No	No	No	No	No	No	No
41024	5000717	717	Italy	47	25-49	Female	Female	White	White	SQ06	7	4	No smoking	20,069204	Working outside home	Other	Yes	5	3-6 people	Live with others	18	18	16-18	Yes	Test not done			No			NA	46	it	2020-11-27 22:35:06	2020-11-27 22:48:17	Yes	No	No	No	No	No	No	No	No	No	No	No	No	No
41025	5000720	720	Italy	59	50-64	Female	Female	NA			NA	NA		NA				NA			NA	NA			Test not done			No			NA	31	it	2020-11-28 00:02:18	2020-11-28 00:06:55	No	No	No	No	No	No	No	No	No	No	No	No	No	No
41026	5000722	722	Italy	66	65-79	Male	Male	White	White	SQ06	7	4	No smoking	NA	Retired		No	NA		Live with others	18	18	16-18	No	Negative	Negative	7.0	No			NA	46	it	2020-11-28 07:34:56	2020-11-28 07:50:10	Yes	No	No	No	No	No	No	No	No	No	No	No	No	No
41027	5000723	723	Italy	55	50-64	Female	Female	White	White	SQ07	8	4	No smoking	27,887617	Working outside home	Other	Yes	3	3-6 people	Live with others	17	16	16-18	No	Test not done			No			NA	46	it	2020-11-28 08:20:20	2020-11-28 08:46:29	No	No	No	No	No	No	No	No	Yes	No	No	Yes	No	No
41028	5000725	725	Italy	60	50-64	Male	Male	White	White	SQ04	5	3	No smoking	27,428572	Working outside home	Other	Yes	3	3-6 people	Live with others	38	20	19 or more	Yes	Test not done			No			NA	46	it	2020-11-28 08:43:37	2020-11-28 08:55:52	Yes	No	No	No	No	No	No	No	No	No	No	No	No	No
41029	5000727	727	Italy	55	50-64	Female	Female	White	White	SQ06	7	4	No smoking	39,0625	Working from home		No	4	3-6 people	Live with others	15	14	13-15	Yes	Test not done			No			NA	46	it	2020-11-28 10:03:19	2020-11-28 10:13:26	No	No	No	No	No	No	No	No	Yes	No	No	Yes	No	No
41030	5000729	729	Italy	61	50-64	Male	Male	NA			NA	NA		NA				NA			NA	NA			Test not done			Yes	3.0		0	15	it	2020-11-28 11:01:28	2020-11-28 11:09:35	No	No	No	No	No	No	No	No	No	No	No	No	No	No
41031	5000730	730	Italy	44	25-49	Male	Male	White	White	SQ05	6	3	Tobacco	24,163265	Working from home and partly outside		No	1	Lives alone	Live alone	NA	NA		Yes	Test not done			No			NA	46	it	2020-11-28 11:18:51	2020-11-28 11:28:49	Yes	No	No	No	No	No	No	No	No	No	No	No	No	No
41032	5000732	732	Italy	50	50-64	Male	Male	White	White	SQ07	8	4	No smoking	22,839506	Working outside home	Other	Yes	3	3-6 people	Live with others	24	20	19 or more	No	Test not done			No			NA	46	en	2020-11-28 13:20:43	2020-11-28 13:28:18	Yes	No	No	No	No	No	No	No	No	No	No	No	No	No
41033	5000733	733	Italy	50	50-64	Female	Female	White	White	SQ07	8	4	No smoking	21,63115	Working from home and partly outside		No	3	3-6 people	Live with others	17	16	16-18	No	Test not done			Yes	3.0		4	46	it	2020-11-28 17:07:13	2020-11-28 17:29:30	No	No	No	No	No	Yes	No	No	No	No	No	No	No	No
41034	5000734	734	Italy	25	25-49	Female	Female	White	White	SQ06	7	4	No smoking	20,761246	Working outside home	Healthcare - hospital	Yes	5	3-6 people	Live with others	16	16	16-18	Yes	Negative	Negative	7.0	No			NA	46	it	2020-11-28 21:43:45	2020-11-28 21:55:57	Yes	No	No	No	No	No	No	No	No	No	No	No	No	No
41035	5000736	736	Italy	50	50-64	Female	Female	White	White	SQ06	7	4	No smoking	26,619343	Working outside home	Other	Yes	1	Lives alone	Live with others	19	18	19 or more	Yes	Test not done			No			NA	46	it	2020-11-28 22:42:29	2020-11-28 22:56:25	Yes	No	No	No	No	No	No	No	No	No	No	No	No	No
41036	5000737	737	Italy	8	<25	Male	Male	White	White	SQ06	7	4	No smoking	14,918216	Full-time student		No	2	Lives with one other person	Live with others	NA	NA		No	Positive	Positive	7-14 days			No	NA	46	it	2020-11-29 08:50:58	2020-11-29 09:03:37	Yes	No	No	No	No	No	No	No	No	No	No	No	No	No
41037	5000739	739	Italy	61	50-64	Female	Female	White	White	SQ04	5	3	No smoking	19,486961	Working from home		No	3	3-6 people	Live with others	13	0	13-15	Yes	Test not done			No			NA	46	it	2020-11-29 21:42:47	2020-11-29 22:10:25	Yes	No	No	No	No	No	No	No	No	No	No	No	No	No
41038	5000740	740	Italy	41	25-49	Female	Female	White	White	SQ05	6	3	Tobacco	26,171875	Working from home and partly outside		No	51	More than 6 people	Live with others	18	18	16-18	No	Negative	Negative	7.0	Yes	No		4	46	it	2020-11-29 22:56:40	2020-11-29 23:16:38	Yes	No	No	No	No	No	No	No	No	No	No	No	No	No
41039	5000741	741	Italy	60	50-64	Female	Female	NA			NA	NA		NA				NA			NA	NA			Negative	Negative		No			NA	31	it	2020-11-30 08:47:09	2020-11-30 08:49:37	Yes	No	No	No	No	No	No	No	No	No	No	No	No	No
41040	5000742	742	Italy	58	50-64	Female	Female	White	White	SQ07	8	4	Tobacco	19,227688	Working outside home	Other	Yes	3	3-6 people	Live with others	10	0	Less than 11	Yes	Negative	Negative	7.0	No			NA	46	it	2020-11-30 09:10:29	2020-11-30 09:25:26	Yes	No	No	No	No	No	No	No	No	No	No	No	No	No
41041	5000743	743	Italy	60	50-64	Female	Female	White	White	SQ06	7	4	Tobacco	25,344353	Working outside home	Other	Yes	4	3-6 people	Live with others	18	18	16-18	Yes	Negative	Negative	7.0	No			NA	46	it	2020-11-30 09:27:57	2020-11-30 09:40:43	Yes	No	No	No	No	No	No	No	No	No	No	No	No	No
41042	5000744	744	Italy	70	65-79	Female	Female	NA			NA	NA		NA				NA			NA	NA			Test not done			Yes	3.0		7	28	it	2020-11-30 10:13:35	2020-11-30 10:20:52	Yes	No	No	No	No	No	No	No	No	No	No	No	No	No
41043	5000745	745	Italy	36	25-49	Male	Male	Arab	Other	SQ07	8	4	No smoking	23,781214	Umemployed		No	1	Lives alone	Live alone	28	20	19 or more	No	Test not done			No			NA	46	en	2020-11-30 15:14:40	2020-11-30 15:31:03	Yes	No	No	No	No	No	No	No	No	No	No	No	No	No
41044	5000746	746	Italy	52	50-64	Male	Male	White	White	SQ07	8	4	No smoking	25,795918	Working from home		No	3	3-6 people	Live with others	20	20	19 or more	No	Test not done			No			NA	46	en	2020-11-30 15:15:41	2020-11-30 15:46:15	Yes	No	No	No	No	No	No	No	No	No	No	No	No	No
41045	5000747	747	Italy	27	25-49	Male	Male	White	White	SQ06	7	4	No smoking	19,65545	Full-time student		No	4	3-6 people	Live with others	20	20	19 or more	No	Test not done			No			NA	46	it	2020-11-30 15:16:30	2020-11-30 15:27:32	Yes	No	No	No	No	No	No	No	No	No	No	No	No	No
41046	5000748	748	Italy	54	50-64	Female	Female	White	White	SQ07	8	4	Tobacco	22,10029	Working from home and partly outside		No	3	3-6 people	Live with others	15	14	13-15	No	Negative	Negative	7.0	No			NA	46	en	2020-11-30 15:17:52	2020-11-30 15:46:04	Yes	No	No	No	No	No	No	No	No	No	No	No	No	No
41047	5000749	749	Italy	39	25-49	Male	Male	White	White	SQ06	7	4	Tobacco	29,737045	Working from home		No	2	Lives with one other person	Live with others	9	0	Less than 11	No	Test not done			No			NA	46	it	2020-11-30 15:25:20	2020-11-30 15:34:46	Yes	No	No	No	No	No	No	No	No	No	No	No	No	No
41048	5000750	750	Italy	37	25-49	Female	Female	White	White	SQ07	8	4	No smoking	20,20202	Working from home and partly outside		No	3	3-6 people	Live with others	22	20	19 or more	No	Test not done			Yes	3.0		3	46	it	2020-11-30 15:25:48	2020-11-30 16:03:40	Yes	No	No	No	No	No	No	No	No	No	No	No	No	No
41049	5000752	752	Italy	48	25-49	Female	Female	White	White	SQ06	7	4	E-cigarette	21,258503	Working from home and partly outside		No	NA		Live with others	22	20	19 or more	No	Test not done			No			NA	45	it	2020-11-30 15:38:38	2020-11-30 15:49:32	Yes	No	No	No	No	No	No	No	No	No	No	No	No	No
41050	5000753	753	Italy	31	25-49	Female	Female	NA			NA	NA		NA				NA			NA	NA			Test not done			No			NA	31	it	2020-11-30 15:41:38	2020-11-30 15:43:24	Yes	No	No	No	No	No	No	No	No	No	No	No	No	No
41051	5000754	754	Italy	45	25-49	Male	Male	White	White	SQ05	6	3	Tobacco	32,65306	Working from home		No	1	Lives alone	Live alone	21	20	19 or more	No	Negative	Negative	7.0	No			NA	46	it	2020-11-30 15:42:11	2020-11-30 15:47:44	Yes	No	No	No	No	No	No	No	No	No	No	No	No	No
41052	5000755	755	Italy	39	25-49	Female	Female	White	White	SQ03	4	2	No smoking	27,1809	Working from home		No	2	Lives with one other person	Live with others	22	20	19 or more	Yes	Test not done			No			NA	45	it	2020-11-30 15:43:21	2020-11-30 15:52:00	Yes	No	No	No	No	No	No	No	No	No	No	No	No	No
41053	5000756	756	Italy	40	25-49	Female	Female	White	White	SQ07	8	4	No smoking	19,607157	Working from home		No	5	3-6 people	Live with others	20	20	19 or more	No	Test not done			No			NA	46	en	2020-11-30 15:43:27	2020-11-30 15:52:31	Yes	No	No	No	No	No	No	No	No	No	No	No	No	No
41054	5000757	757	Italy	52	50-64	Female	Female	White	White	SQ06	7	4	No smoking	21,453287	Working from home		No	4	3-6 people	Live with others	23	20	19 or more	Yes	Test not done			No			NA	46	it	2020-11-30 15:43:41	2020-11-30 16:01:50	Yes	No	No	No	No	No	No	No	No	No	No	No	No	No
41055	5000758	758	Italy	35	25-49	Female	Female	NA			NA	NA		NA				NA			NA	NA			Negative	Negative	7.0	No			NA	31	it	2020-11-30 15:44:43	2020-11-30 15:47:41	No	No	No	No	No	No	No	Yes	Yes	No	No	Yes	No	No
41056	5000759	759	Italy	31	25-49	Female	Female	NA			NA	NA		NA				NA			NA	NA			Test not done			Yes	3.0		2	29	it	2020-11-30 15:45:22	2020-11-30 15:51:13	Yes	No	No	No	No	No	No	No	No	No	No	No	No	No
41057	5000760	760	Italy	35	25-49	Male	Male	NA			NA	NA		NA				NA			NA	NA			Negative	Negative	7.0	No			NA	31	it	2020-11-30 15:45:43	2020-11-30 15:46:55	Yes	No	No	No	No	No	No	No	No	No	No	No	No	No
41058	5000761	761	Italy	48	25-49	Female	Female	NA			NA	NA		NA				NA			NA	NA			Negative	Negative	7.0	Yes	3.0		1	15	it	2020-11-30 15:45:52	2020-11-30 15:57:57	Yes	No	No	No	No	No	No	No	No	No	No	No	No	No
41059	5000762	762	Italy	33	25-49	Female	Female	White	White	SQ04	5	3	No smoking	19,713322	Working outside home	Other	Yes	2	Lives with one other person	Live with others	3	0	Less than 11	No	Positive	Positive	7-14 days			No	NA	46	it	2020-11-30 15:46:01	2020-11-30 16:08:11	Yes	No	No	No	No	No	No	No	No	No	No	No	No	No
41060	5000763	763	Italy	61	50-64	Female	Female	White	White	SQ07	8	4	No smoking	25,344353	Working from home and partly outside		No	2	Lives with one other person	Live with others	NA	NA		No	Negative	Negative	Other	No			NA	46	it	2020-11-30 15:46:02	2020-11-30 16:00:09	No	Yes	No	No	No	No	Yes	No	No	No	No	No	No	No
41061	5000764	764	Italy	36	25-49	Male	Male	White	White	SQ07	8	4	No smoking	24,151672	Working from home		No	2	Lives with one other person	Live with others	20	20	19 or more		Test not done			No			NA	46	it	2020-11-30 15:46:06	2020-11-30 15:53:15	Yes	No	No	No	No	No	No	No	No	No	No	No	No	No
41062	5000765	765	Italy	65	65-79	Male	Male	White	White	SQ07	8	4	No smoking	23,545706	Working from home and partly outside		No	2	Lives with one other person	Live with others	18	18	16-18	No	Test not done			No			NA	46	en	2020-11-30 15:46:31	2020-11-30 16:02:15	Yes	No	No	No	No	No	No	No	No	No	No	No	No	No
41063	5000766	766	Italy	37	25-49	Male	Male	White	White	SQ07	8	4	No smoking	22,309357	Working from home and partly outside		No	1	Lives alone	Live with others	NA	NA		No	Test not done			No			NA	46	it	2020-11-30 15:46:42	2020-11-30 15:57:03	Yes	No	No	No	No	No	No	No	No	No	No	No	No	No
41064	5000767	767	Italy	36	25-49	Male	Male	White	White	SQ07	8	4	No smoking	22,319056	Working from home		No	2	Lives with one other person	Live with others	21	20	19 or more	Yes	Test not done			No			NA	46	it	2020-11-30 15:47:10	2020-11-30 15:57:01	Yes	No	No	No	No	No	No	No	No	No	No	No	No	No
41065	5000768	768	Italy	30	25-49	Female	Female	White	White	SQ06	7	4	No smoking	18,424036	Working from home		No	3	3-6 people	Live with others	21	20	19 or more	No	Test not done			No			NA	46	it	2020-11-30 15:47:27	2020-11-30 16:01:18	Yes	No	No	No	No	No	No	No	No	No	No	No	No	No
41066	5000769	769	Italy	37	25-49	Female	Female	White	White	SQ06	7	4	No smoking	18,365473	Working from home and partly outside		No	1	Lives alone	Live with others	21	20	19 or more	No	Negative	Negative	7-14 days	Yes	3.0		1	46	it	2020-11-30 15:48:07	2020-11-30 16:02:27	No	No	No	No	No	No	No	No	No	No	No	No	No	No
41067	5000770	770	Italy	49	25-49	Female	Female	White	White	SQ07	8	4	E-cigarette	28,125	Working from home		No	3	3-6 people	Live with others	9	0	Less than 11	No	Positive	Positive	7-14 days			No	NA	46	en	2020-11-30 15:48:25	2020-11-30 15:59:55	Yes	No	No	No	No	No	No	No	No	No	No	No	No	No
41068	5000771	771	Italy	56	50-64	Female	Female	White	White	SQ05	6	3	No smoking	31,020409	Working from home		No	1	Lives alone	Live alone	21	20	19 or more	No	Test not done			No			NA	46	en	2020-11-30 15:48:31	2020-11-30 16:01:53	No	No	No	No	No	No	No	No	Yes	No	No	Yes	No	No
41069	5000772	772	Italy	26	25-49	Female	Female	White	White	SQ07	8	4	Tobacco	22,59814	Full-time student		No	3	3-6 people	Live with others	20	20	19 or more	No	Test not done			Yes	3.0		5	46	it	2020-11-30 15:49:01	2020-11-30 16:18:22	Yes	No	No	No	No	No	No	No	No	No	No	No	No	No
41070	5000774	774	Italy	57	50-64	Female	Female	White	White	SQ06	7	4	No smoking	20,571428	Working from home and partly outside		No	2	Lives with one other person	Live with others	17	16	16-18	No	Test not done			No			NA	46	it	2020-11-30 15:49:20	2020-11-30 16:19:15	No	No	No	No	No	No	No	No	No	No	No	No	No	No
41071	5000776	776	Italy	46	25-49	Female	Female	White	White	SQ07	8	4	No smoking	27,34375	Working from home		No	1	Lives alone	Live with others	22	20	19 or more	No	Test not done			No			NA	46	it	2020-11-30 15:49:30	2020-11-30 15:59:25	Yes	No	No	No	No	No	No	No	No	No	No	No	No	No
41072	5000777	777	Italy	33	25-49	Male	Male	White	White	SQ06	7	4	No smoking	24,391058	Working from home		No	2	Lives with one other person	Live with others	21	20	19 or more	No	Test not done			No			NA	46	it	2020-11-30 15:49:34	2020-11-30 16:03:54	Yes	No	No	No	No	No	No	No	No	No	No	No	No	No
41073	5000780	780	Italy	54	50-64	Female	Female	White	White	SQ07	8	4	No smoking	21,773842	Working from home		No	1	Lives alone	Live with others	16	16	16-18	No	Test not done			No			NA	46	en	2020-11-30 15:49:46	2020-11-30 16:00:33	Yes	No	No	No	No	No	No	No	No	No	No	No	No	No
41074	5000782	782	Italy	28	25-49	Male	Male	White	White	SQ07	8	4	Tobacco	23,781214	Other		No	1	Lives alone	Live with others	21	20	19 or more	Yes	Test not done			No			NA	46	it	2020-11-30 15:50:14	2020-11-30 16:02:27	Yes	No	No	No	No	No	No	No	No	No	No	No	No	No
41075	5000783	783	Italy	24	<25	Female	Female	White	White	SQ08	9	5		NA	Full-time student		No	NA			18	18	16-18		Test not done			No			NA	42	it	2020-11-30 15:50:28	2020-11-30 15:58:24	Yes	No	No	No	No	No	No	No	No	No	No	No	No	No
41076	5000784	784	Italy	38	25-49	Female	Female	White	White	SQ06	7	4	No smoking	20,56933	Working from home		No	1	Lives alone	Live with others	20	20	19 or more	Yes	Test not done			Yes	3.0		5	46	it	2020-11-30 15:50:39	2020-11-30 16:10:54	Yes	No	No	No	No	No	No	No	No	No	No	No	No	No
41077	5000786	786	Italy	43	25-49	Male	Male	White	White	SQ07	8	4	No smoking	26,555965	Working outside home	Healthcare - hospital	Yes	NA		Live with others	22	20	19 or more	Yes	Negative	Negative	7.0	No			NA	46	it	2020-11-30 15:50:53	2020-11-30 15:59:31	No	No	No	No	No	No	No	No	Yes	No	Yes	Yes	No	No
41078	5000791	791	Italy	27	25-49	Male	Male	White	White	SQ08	9	5	No smoking	23,374725	Working outside home	Healthcare - hospital	Yes	1	Lives alone	Live with others	20	20	19 or more	No	Positive	Positive	More than 14 days		3.0	Yes	6	46	it	2020-11-30 15:51:40	2020-11-30 16:05:38	No	Yes	No	No	No	No	No	No	No	No	No	No	No	No
41079	5000792	792	Italy	69	65-79	Female	Female	White	White	SQ06	7	4	Tobacco	16,37208	Working from home		No	NA			NA	NA		No	Test not done			No			NA	46	it	2020-11-30 15:51:47	2020-11-30 16:01:29	No	No	No	No	No	No	No	No	No	No	No	No	No	No
41080	5000793	793	Italy	38	25-49	Female	Female	White	White	SQ07	8	4	No smoking	19,834711	Working from home and partly outside		No	1	Lives alone	Live with others	18	18	16-18	No	Test not done			No			NA	46	en	2020-11-30 15:51:50	2020-11-30 16:04:26	Yes	No	No	No	No	No	No	No	No	No	No	No	No	No
41081	5000794	794	Italy	32	25-49	Female	Female	White	White	SQ05	6	3	Tobacco	20,415224	Working from home		No	3	3-6 people	Live with others	8	0	Less than 11	Yes	Test not done			No			NA	46	it	2020-11-30 15:51:51	2020-11-30 16:02:22	No	No	No	No	No	No	No	No	No	No	No	No	No	No
41082	5000795	795	Italy	32	25-49	Male	Male	White	White	SQ04	5	3	No smoking	21,107267	Working from home and partly outside		No	24	More than 6 people	Live with others	NA	NA		No	Test not done			No			NA	46	it	2020-11-30 15:52:25	2020-11-30 16:08:50	Yes	No	No	No	No	No	No	No	No	No	No	No	No	No
41083	5000796	796	Italy	35	25-49	Male	Male	White	White	SQ06	7	4	Tobacco	27,755102	Working from home		No	3	3-6 people	Live with others	10	0	Less than 11	No	Negative	Negative	7.0	No			NA	46	it	2020-11-30 15:52:48	2020-11-30 16:01:49	Yes	No	No	No	No	No	No	No	No	No	No	No	No	No
41084	5000797	797	Italy	NA				NA			NA	NA		NA				NA			NA	NA									NA	1	en	2020-11-30 15:52:59	2020-11-30 15:53:18											NA
41085	5000800	800	Italy	38	25-49	Female	Female	White	White	SQ08	9	5	No smoking	16,896235	Working outside home	Other	Yes	1	Lives alone	Live alone	28	20	19 or more	No	Test not done			No			NA	46	it	2020-11-30 15:53:37	2020-11-30 16:02:03	No	No	No	No	No	No	No	No	No	No	No	No	No	No
41086	5000801	801	Italy	66	65-79	Male	Male	White	White	SQ09	10	5	No smoking	28,088991	Other		No	2	Lives with one other person	Live with others	8	0	Less than 11	No	Test not done			No			NA	46	it	2020-11-30 15:53:41	2020-11-30 16:15:32	No	No	No	No	No	No	No	No	Yes	No	No	Yes	No	No
41087	5000802	802	Italy	65	65-79	Female	Female	White	White	SQ06	7	4	E-cigarette	23,388687	Working from home		No	2	Lives with one other person	Live with others	18	18	16-18	No	Test not done			No			NA	46	en	2020-11-30 15:53:50	2020-11-30 16:07:31	Yes	No	No	No	No	No	No	No	No	No	No	Yes	No	No
41088	5000803	803	Italy	27	25-49	Male	Male	White	White	SQ04	5	3	No smoking	23,66691	Other		No	1	Lives alone	Live alone	26	20	19 or more	No	Test not done			No			NA	46	it	2020-11-30 15:54:04	2020-11-30 16:02:31	Yes	No	No	No	No	No	No	No	No	No	No	No	No	No
41089	5000804	804	Italy	48	25-49	Female	Female	White	White	SQ06	7	4	No smoking	25,0995	Working from home and partly outside		No	2	Lives with one other person	Live with others	20	20	19 or more	Yes	Negative	Negative	7.0	No			NA	46	it	2020-11-30 15:54:08	2020-11-30 16:03:55	Yes	No	No	No	No	No	No	No	No	No	No	No	No	No
41090	5000806	806	Italy	50	50-64	Female	Female	NA			NA	NA		NA				NA			NA	NA			Test not done			No			NA	4	en	2020-11-30 15:55:05	2020-11-30 15:56:56	No	No	No	No	No	No	No	No	No	No	No	No	No	No
41091	5000807	807	Italy	63	50-64	Female	Female	White	White	SQ08	9	5	No smoking	23,046875	Working from home		No	NA		Live with others	18	18	16-18	No	Positive	Positive	7-14 days		3.0	Yes	5	46	en	2020-11-30 15:55:40	2020-11-30 16:40:23	Yes	No	No	No	No	No	No	No	No	No	No	No	No	No
41092	5000809	809	Italy	56	50-64	Female	Female	White	White	SQ06	7	4	Tobacco	17,71542	Working from home		No	1	Lives alone	Live with others	20	20	19 or more	No	Negative	Negative	7.0	No			NA	46	en	2020-11-30 15:56:08	2020-11-30 16:38:24	Yes	No	No	No	No	No	No	No	No	No	No	No	No	No
41093	5000810	810	Italy	29	25-49	Male	Male	White	White	SQ06	7	4	No smoking	22,15911	Working from home		No	1	Lives alone	Live with others	21	20	19 or more	No	Negative	Negative	7.0	No			NA	46	it	2020-11-30 15:56:14	2020-11-30 16:08:25	Yes	No	No	No	No	No	No	No	No	No	No	No	No	No
41094	5000811	811	Italy	31	25-49	Female	Female	White	White	SQ06	7	4	No smoking	19,045073	Working from home		No	1	Lives alone	Live alone	21	20	19 or more	No	Negative	Negative	7-14 days	Yes	No		4	46	it	2020-11-30 15:56:18	2020-11-30 16:24:17	Yes	No	No	No	No	No	No	No	No	No	No	No	No	No
41095	5000813	813	Italy	29	25-49	Male	Male	White	White	SQ06	7	4	No smoking	23,355637	Working from home		No	1	Lives alone	Live with others	21	20	19 or more	Yes	Test not done			No			NA	46	it	2020-11-30 15:56:55	2020-11-30 16:10:27	Yes	No	No	No	No	No	No	No	No	No	No	No	No	No
41096	5000814	814	Italy	NA		Female	Female	NA			NA	NA		NA				NA			NA	NA			Test not done			No			NA	41	it	2020-11-30 15:56:59	2020-11-30 16:04:11	No	No	No	No	No	No	No	No	No	No	No	No	No	No
41097	5000815	815	Italy	31	25-49	Female	Female	NA			NA	NA		NA				NA			NA	NA			Test not done			No			NA	31	it	2020-11-30 15:57:01	2020-11-30 15:58:49	Yes	No	No	No	No	No	No	No	No	No	No	No	No	No
41098	5000816	816	Italy	50	50-64	Male	Male	White	White	SQ04	5	3	No smoking	25,180784	Working outside home	Other	Yes	1	Lives alone	Live alone	18	18	16-18	No	Test not done			No			NA	46	it	2020-11-30 15:57:12	2020-11-30 16:25:32	No	No	No	No	No	No	No	No	No	No	No	No	No	No
41099	5000818	818	Italy	51	50-64	Female	Female	White	White	SQ07	8	4	No smoking	30,078125	Working from home		No	1	Lives alone	Live alone	25	20	19 or more	No	Test not done			No			NA	46	it	2020-11-30 15:57:21	2020-11-30 16:11:10	No	No	No	No	No	No	No	No	Yes	No	No	Yes	No	No
41100	5000819	819	Italy	55	50-64	Female	Female	White	White	SQ05	6	3	No smoking	20,324438	Working from home		No	1	Lives alone	Live with others	20	20	19 or more	No	Test not done			No			NA	46	it	2020-11-30 15:57:36	2020-11-30 16:11:24	Yes	No	No	No	No	No	No	No	No	No	No	No	No	No
41101	5000820	820	Italy	NA				NA			NA	NA		NA				NA			NA	NA									NA	1	it	2020-11-30 15:57:43	2020-11-30 15:58:03											NA
41102	5000821	821	Italy	42	25-49	Male	Male	White	White	SQ06	7	4	No smoking	22,790358	Working outside home	Other	Yes	1	Lives alone	Live with others	9	0	Less than 11	Yes	Test not done			No			NA	46	it	2020-11-30 15:57:45	2020-11-30 16:10:52	No	No	No	No	No	No	No	Yes	No	No	No	No	No	No
41103	5000822	822	Italy	39	25-49	Female	Female	White	White	SQ07	8	4	No smoking	19,883854	Working from home		No	4	3-6 people	Live with others	20	20	19 or more	No	Test not done			No			NA	46	en	2020-11-30 15:57:53	2020-11-30 16:12:07	Yes	No	No	No	No	No	No	No	No	No	No	No	No	No
41104	5000823	823	Italy	63	50-64	Female	Female	White	White	SQ06	7	4	E-cigarette	21,799309	Retired		No	NA		Live with others	20	20	19 or more	No	Test not done			Yes	3.0		3	45	it	2020-11-30 15:58:04	2020-11-30 16:11:33	Yes	No	No	No	No	No	No	No	No	No	No	No	No	No
41105	5000824	824	Italy	27	25-49	Male	Male	White	White	SQ06	7	4	No smoking	31,561672	Working from home		No	1	Lives alone	Live with others	7	0	Less than 11	No	Negative	Negative	7.0	No			NA	46	it	2020-11-30 15:58:05	2020-11-30 16:07:01	Yes	No	No	No	No	No	No	No	No	No	No	No	No	No
41106	5000826	826	Italy	43	25-49	Female	Female	White	White	SQ07	8	4	No smoking	20,195578	Working from home		No	1	Lives alone	Live with others	20	20	19 or more	Yes	Test not done			No			NA	46	en	2020-11-30 15:58:32	2020-11-30 16:10:54	Yes	No	No	No	No	Yes	No	No	No	No	No	No	No	No
41107	5000827	827	Italy	48	25-49	Female	Female	White	White	SQ07	8	4	No smoking	20,79673	Working from home		No	4	3-6 people	Live with others	NA	NA		No	Negative	Negative	7.0	No			NA	46	it	2020-11-30 15:58:34	2020-11-30 16:14:41	Yes	No	No	No	No	No	No	No	No	No	No	No	No	No
41108	5000829	829	Italy	42	25-49	Female	Female	White	White	SQ07	8	4	No smoking	24,973986	Working from home		No	1	Lives alone	Live alone	21	20	19 or more	No	Test not done			No			NA	46	en	2020-11-30 15:59:30	2020-11-30 16:10:23	Yes	No	No	No	No	No	No	No	No	No	No	Yes	No	No
41109	5000830	830	Italy	46	25-49	Female	Female	White	White	SQ07	8	4	No smoking	28,162495	Working from home		No	1	Lives alone	Live with others	21	20	19 or more	No	Test not done			No			NA	46	en	2020-11-30 15:59:50	2020-11-30 16:08:00	Yes	No	No	No	No	No	No	No	No	No	No	No	No	No
41110	5000832	832	Italy	47	25-49	Male	Male	White	White	SQ06	7	4	Tobacco	21,604939	Working outside home	Healthcare - hospital	Yes	4	3-6 people	Live with others	12	0	11-12	Yes	Positive	Positive	7-14 days		3.0	Yes	4	46	it	2020-11-30 15:59:58	2020-11-30 18:01:55	Yes	No	No	No	No	No	No	No	No	No	No	No	No	No
41111	5000834	834	Italy	29	25-49	Male	Male	White	White	SQ06	7	4	No smoking	22,222221	Working from home		No	3	3-6 people	Live with others	5	0	Less than 11	Yes	Test not done			No			NA	46	it	2020-11-30 16:00:20	2020-11-30 16:14:30	Yes	No	No	No	No	No	No	No	No	No	No	No	No	No
41112	5000836	836	Italy	48	25-49	Female	Female	White	White	SQ06	7	4	No smoking	20,429419	Working from home		No	1	Lives alone	Live with others	20	20	19 or more	No	Negative	Negative	7.0	No			NA	46	en	2020-11-30 16:01:09	2020-11-30 16:18:44	Yes	No	No	No	No	No	No	No	No	No	No	No	No	No
41113	5000837	837	Italy	28	25-49	Female	Female	White	White	SQ05	6	3	No smoking	20,3125	Working from home		No	NA		Live with others	7	0	Less than 11	No	Test not done			No			NA	46	it	2020-11-30 16:01:13	2020-11-30 16:10:12	Yes	No	No	No	No	No	No	No	No	No	No	No	No	No
41114	5000839	839	Italy	33	25-49	Male	Male	White	White	SQ07	8	4	Tobacco	20,13477	Working from home		No	1	Lives alone	Live alone	21	20	19 or more	No	Test not done			No			NA	46	it	2020-11-30 16:01:45	2020-11-30 16:08:35	No	Yes	No	No	No	No	No	No	No	No	No	No	No	No
41115	5000840	840	Italy	55	50-64	Male	Male	White	White	SQ07	8	4	No smoking	23,355637	Working from home		No	NA		Live with others	20	20	19 or more	No	Test not done			No			NA	46	it	2020-11-30 16:01:49	2020-11-30 16:11:55	Yes	No	No	No	No	No	No	No	No	No	No	No	No	No
41116	5000841	841	Italy	NA				NA			NA	NA		NA				NA			NA	NA									NA	2	en	2020-11-30 16:02:57	2020-11-30 16:03:54											NA
41117	5000842	842	Italy	27	25-49	Female	Female	White	White	SQ06	7	4	No smoking	22,204082	Working from home		No	1	Lives alone	Live with others	NA	NA		No	Test not done			No			NA	46	it	2020-11-30 16:03:04	2020-11-30 16:17:57	Yes	No	No	No	No	No	No	No	No	No	No	No	No	No
41118	5000843	843	Italy	31	25-49	Female	Female	White	White	SQ07	8	4	No smoking	24,02381	Working from home		No	1	Lives alone	Live with others	NA	NA		No	Test not done			No			NA	46	it	2020-11-30 16:03:21	2020-11-30 16:11:08	Yes	No	No	No	No	No	No	No	No	No	No	No	No	No
41119	5000844	844	Italy	59	50-64	Male	Male	White	White	SQ06	7	4	No smoking	24,618103	Working from home		No	3	3-6 people	Live with others	20	20	19 or more	No	Test not done			No			NA	46	it	2020-11-30 16:03:29	2020-11-30 16:17:15	Yes	No	No	No	No	No	No	No	No	No	No	No	No	No
41120	5000845	845	Italy	46	25-49	Male	Male	White	White	SQ08	9	5	No smoking	23,030045	Working from home		No	1	Lives alone	Live with others	20	20	19 or more	No	Test not done			No			NA	46	it	2020-11-30 16:03:33	2020-11-30 16:41:44	No	No	No	No	No	No	No	No	Yes	No	No	Yes	No	No
41121	5000847	847	Italy	58	50-64	Female	Female	White	White	SQ05	6	3	No smoking	17,998163	Working outside home	Healthcare - hospital	Yes	1	Lives alone	Live with others	24	20	19 or more	Yes	Test not done			No			NA	46	en	2020-11-30 16:03:42	2020-11-30 16:12:13	Yes	No	No	No	No	No	No	No	No	No	No	No	No	No
41122	5000849	849	Italy	29	25-49	Female	Female	White	White	SQ06	7	4	No smoking	19,051973	Working from home and partly outside		No	3	3-6 people	Live with others	21	20	19 or more	Yes	Test not done			No			NA	46	it	2020-11-30 16:03:54	2020-11-30 16:55:49	Yes	No	No	No	No	No	No	No	No	No	No	No	No	No
41123	5000850	850	Italy	34	25-49	Female	Female	White	White	SQ05	6	3	No smoking	25,148605	Working from home		No	3	3-6 people	Live with others	NA	NA		Yes	Test not done			No			NA	46	it	2020-11-30 16:04:13	2020-11-30 16:12:32	Yes	No	No	No	No	No	No	No	No	No	No	No	No	No
41124	5000851	851	Italy	35	25-49	Male	Male	White	White	SQ06	7	4	Tobacco	24,835646	Working from home and partly outside		No	1	Lives alone	Live with others	20	20	19 or more	No	Test not done			No			NA	46	en	2020-11-30 16:05:06	2020-11-30 16:14:28	Yes	No	No	No	No	No	No	No	No	No	No	No	No	No
41125	5000852	852	Italy	60	50-64	Male	Male	White	White	SQ06	7	4	Tobacco	21,777554	Working from home		No	1	Lives alone	Live alone	21	20	19 or more	No	Test not done			No			NA	46	it	2020-11-30 16:05:13	2020-11-30 16:13:39	Yes	No	No	No	No	No	No	No	No	No	No	No	No	No
41126	5000854	854	Italy	34	25-49	Female	Female	White	White	SQ07	8	4	No smoking	22,647377	Working from home		No	1	Lives alone	Live alone	24	20	19 or more	No	Test not done			No			NA	46	it	2020-11-30 16:05:25	2020-11-30 16:12:19	Yes	No	No	No	No	No	No	No	No	No	No	No	No	No
41127	5000855	855	Italy	41	25-49	Female	Female	White	White	SQ07	8	4	No smoking	21,357796	Working from home		No	2	Lives with one other person	Live with others	21	20	19 or more	No	Test not done			No			NA	45	it	2020-11-30 16:05:25	2020-11-30 16:15:40	Yes	No	No	No	No	No	No	No	No	No	No	No	No	No
41128	5000856	856	Italy	49	25-49	Female	Female	White	White	SQ06	7	4	Tobacco	19,257029	Working from home and partly outside		No	1	Lives alone	Live alone	22	20	19 or more	No	Test not done			No			NA	45	it	2020-11-30 16:05:37	2020-11-30 16:15:28	Yes	No	No	No	No	No	No	No	No	No	No	No	No	No
41129	5000857	857	Italy	49	25-49	Female	Female	White	White	SQ07	8	4	No smoking	21,222809	Working from home		No	4	3-6 people	Live with others	31	20	19 or more	Yes	Negative	Negative	7.0	No			NA	46	it	2020-11-30 16:05:50	2020-11-30 16:19:37	Yes	No	No	No	No	No	No	No	No	No	No	No	No	No
41130	5000858	858	Italy	32	25-49	Female	Female	White	White	SQ04	5	3	No smoking	19,979189	Working from home and partly outside		No	1	Lives alone	Live with others	18	18	16-18	Yes	Test not done			No			NA	46	it	2020-11-30 16:06:28	2020-11-30 16:13:14	Yes	No	No	No	No	No	No	No	No	No	No	No	No	No
41131	5000859	859	Italy	47	25-49	Female	Female	White	White	SQ06	7	4	No smoking	NA	Working from home		No	2	Lives with one other person	Live with others	21	20	19 or more	Yes	Test not done			No			NA	46	en	2020-11-30 16:07:25	2020-11-30 16:18:58	Yes	No	No	No	No	No	No	No	No	No	No	No	No	No
41132	5000861	861	Italy	51	50-64	Male	Male	White	White	SQ03	4	2	No smoking	21,799444	Working from home		No	1	Lives alone	Live with others	19	18	19 or more	No	Test not done			No			NA	46	en	2020-11-30 16:07:55	2020-11-30 16:19:56	Yes	No	No	No	No	No	No	No	No	No	No	No	No	No
41133	5000862	862	Italy	NA				NA			NA	NA		NA				NA			NA	NA									NA	1	it	2020-11-30 16:08:17	2020-11-30 16:09:05											NA
41134	5000863	863	Italy	35	25-49	Male	Male	NA			NA	NA		NA				NA			NA	NA			Test not done			Yes	3.0		2	29	it	2020-11-30 16:08:23	2020-11-30 16:17:26	Yes	No	No	No	No	No	No	No	No	No	No	No	No	No
41135	5000865	865	Italy	34	25-49	Female	Female	White	White	SQ06	7	4	No smoking	21,227888	Working from home		No	2	Lives with one other person	Live with others	18	18	16-18	No	Test not done			No			NA	46	it	2020-11-30 16:08:35	2020-11-30 16:17:49	Yes	No	No	No	No	No	No	No	No	No	No	No	No	No
41136	5000866	866	Italy	41	25-49	Male	Male	White	White	SQ05	6	3	No smoking	26,395803	Working from home		No	1	Lives alone	Live alone	21	20	19 or more	Yes	Negative	Negative	7-14 days	No			NA	46	en	2020-11-30 16:09:40	2020-11-30 16:32:01	No	No	No	No	No	No	No	No	No	No	Yes	No	No	No
41137	5000867	867	Italy	58	50-64	Female	Female	White	White	SQ07	8	4	No smoking	19,100092	Working from home and partly outside		No	3	3-6 people	Live with others	15	14	13-15	No	Test not done			No			NA	46	it	2020-11-30 16:10:11	2020-11-30 16:24:27	Yes	No	No	No	No	No	No	No	No	No	No	No	No	No
41138	5000868	868	Italy	54	50-64	Male	Male	NA			NA	NA		NA				NA			NA	NA			Positive	Positive	No symptoms		3.0	Yes	5	29	en	2020-11-30 16:10:13	2020-11-30 16:15:51	Yes	No	No	No	No	No	No	No	No	No	No	No	No	No
41139	5000870	870	Italy	60	50-64	Female	Female	White	White	SQ06	7	4	No smoking	23,046875	Working from home		No	1	Lives alone	Live with others	23	20	19 or more	No	Positive	Positive	7-14 days			No	NA	46	en	2020-11-30 16:11:47	2020-11-30 16:33:17	No	No	No	No	No	No	No	No	No	No	No	No	No	No
41140	5000871	871	Italy	27	25-49	Female	Female	White	White	SQ07	8	4	No smoking	19,53125	Working from home and partly outside		No	2	Lives with one other person	Live with others	20	20	19 or more	No	Test not done			No			NA	46	it	2020-11-30 16:12:03	2020-11-30 16:21:27	Yes	No	No	No	No	No	No	No	No	No	No	No	No	No
41141	5000873	873	Italy	46	25-49	Female	Female	White	White	SQ06	7	4	No smoking	22,506926	Working from home		No	1	Lives alone	Live with others	22	20	19 or more	Yes	Test not done			No			NA	46	it	2020-11-30 16:13:12	2020-11-30 16:32:24	No	No	No	No	No	No	No	No	No	No	Yes	No	No	No
41142	5000874	874	Italy	70	65-79	Female	Female	White	White	SQ07	8	4	Tobacco	24,524345	Working from home and partly outside		No	NA		Live with others	NA	NA		No	Test not done			Yes			1	46	en	2020-11-30 16:13:22	2020-11-30 16:47:30	No	No	No	No	No	No	No	No	Yes	No	No	Yes	No	No
41143	5000875	875	Italy	65	65-79	Male	Male	NA			NA	NA		NA				NA			NA	NA			Positive	Positive	7.0			No	NA	33	en	2020-11-30 16:13:33	2020-11-30 16:19:30	No	No	No	No	No	No	No	No	Yes	No	No	Yes	No	No
41144	5000876	876	Italy	24	<25	Female	Female	White	White	SQ06	7	4	No smoking	23,140495	Full-time student		No	1	Lives alone	Live with others	18	18	16-18	Yes	Negative	Negative	7.0	No			NA	46	it	2020-11-30 16:13:43	2020-11-30 16:26:25	Yes	No	No	No	No	No	No	No	No	No	No	No	No	No
41145	5000877	877	Italy	59	50-64	Female	Female	White	White	SQ07	8	4	No smoking	22,432302	Working from home		No	NA		Live with others	22	20	19 or more	Yes	Test not done			No			NA	46	en	2020-11-30 16:14:22	2020-11-30 16:30:41	Yes	No	No	No	No	No	No	No	No	No	No	No	No	No
41146	5000878	878	Italy	29	25-49	Female	Female	NA			NA	NA		NA				NA			NA	NA			Test not done			No			NA	38	it	2020-11-30 16:14:31	2020-11-30 16:17:51	Yes	No	No	No	No	No	No	No	No	No	No	No	No	No
41147	5000879	879	Italy	45	25-49	Female	Female	White	White	SQ05	6	3	No smoking	24,09297	Working from home		No	NA		Live with others	21	20	19 or more	No	Negative	Negative	7.0	No			NA	46	it	2020-11-30 16:15:00	2020-11-30 16:25:45	Yes	No	No	No	No	No	No	No	No	No	No	No	No	No
41148	5000881	881	Italy	29	25-49	Male	Male	NA			NA	NA		NA				NA			NA	NA			Test not done			No			NA	31	it	2020-11-30 16:15:20	2020-11-30 18:32:31	Yes	No	No	No	No	No	No	No	No	No	No	No	No	No
41149	5000884	884	Italy	57	50-64	Female	Female	White	White	SQ05	6	3	Tobacco	24,221453	Working from home		No	1	Lives alone	Live with others	20	20	19 or more	Yes	Test not done			No			NA	46	en	2020-11-30 16:16:19	2020-11-30 16:30:22	No	No	No	No	No	No	No	No	No	No	Yes	No	No	No
41150	5000885	885	Italy	27	25-49	Female	Female	White	White	SQ08	9	5	No smoking	20,549887	Working outside home	Healthcare - hospital	Yes	1	Lives alone	Live with others	19	18	19 or more	No	Negative	Negative	7.0	No			NA	46	en	2020-11-30 16:16:35	2020-11-30 16:27:40	Yes	No	No	No	No	No	No	No	No	No	No	No	No	No
41151	5000886	886	Italy	28	25-49	Female	Female	White	White	SQ07	8	4	No smoking	20,069204	Working from home		No	1	Lives alone	Live with others	24	20	19 or more	Yes	Test not done			No			NA	46	it	2020-11-30 16:17:18	2020-11-30 16:30:29	No	No	No	No	No	No	No	No	No	No	No	No	No	No
41152	5000887	887	Italy	35	25-49	Female	Female	White	White	SQ05	6	3	No smoking	18,590124	Working from home and partly outside		No	1	Lives alone	Live with others	21	20	19 or more	Yes	Negative	Negative	7.0	No			NA	46	it	2020-11-30 16:17:48	2020-11-30 16:30:06	Yes	No	No	No	No	No	No	No	No	No	No	No	No	No
41153	5000889	889	Italy	52	50-64	Female	Female	White	White	SQ07	8	4	Tobacco	18,28678	Working from home		No	NA		Live with others	22	20	19 or more	Yes	Positive	Positive	More than 14 days			No	NA	46	it	2020-11-30 16:18:40	2020-11-30 16:34:52	Yes	No	No	No	No	No	No	No	No	No	No	No	No	No
41154	5000891	891	Italy	NA		Female	Female	White	White	SQ04	5	3	No smoking	21,453573	Working from home		No	2	Lives with one other person	Live with others	21	20	19 or more	No	Test not done			No			NA	46	en	2020-11-30 16:19:24	2020-11-30 16:37:38	Yes	No	No	No	No	No	No	No	No	No	No	No	No	No
41155	5000892	892	Italy	56	50-64	Female	Female	White	White	SQ07	8	4	No smoking	24,221453	Working from home and partly outside		No	3	3-6 people	Live with others	18	18	16-18	Yes	Test not done			No			NA	46	it	2020-11-30 16:19:25	2020-11-30 16:31:24	No	No	No	No	No	No	No	No	No	No	No	No	No	No
41156	5000893	893	Italy	49	25-49	Female	Female	White	White	SQ06	7	4	No smoking	NA	Working from home		No	1	Lives alone	Live alone	NA	NA		No	Test not done			No			NA	46	it	2020-11-30 16:20:47	2020-11-30 16:29:04	No	No	No	No	No	No	Yes	No	No	No	No	No	No	No
41157	5000895	895	Italy	44	25-49	Male	Male	White	White	SQ06	7	4	No smoking	22,647377	Working from home		No	1	Lives alone	Live alone	20	20	19 or more	No	Negative	Negative	No symptoms	Yes	No		5	46	en	2020-11-30 16:25:03	2020-11-30 16:58:40	No	Yes	No	No	No	No	No	No	No	No	No	No	No	No
41158	5000896	896	Italy	33	25-49	Male	Male	White	White	SQ06	7	4	No smoking	20,381569	Working from home		No	5	3-6 people	Live with others	18	18	16-18	Yes	Test not done			No			NA	46	en	2020-11-30 16:27:01	2020-11-30 16:35:18	Yes	No	No	No	No	No	No	No	No	No	No	No	No	No
41159	5000897	897	Italy	31	25-49	Female	Female	White	White	SQ05	6	3	No smoking	19,140625	Working from home and partly outside		No	4	3-6 people	Live with others	20	20	19 or more	No	Test not done			No			NA	46	en	2020-11-30 16:27:38	2020-11-30 16:38:34	No	No	No	No	No	No	No	No	No	No	No	No	No	No
41160	5000899	899	Italy	32	25-49	Male	Male	White	White	SQ03	4	2	Tobacco	24,212294	Working from home		No	2	Lives with one other person	Live with others	21	20	19 or more	No	Negative	Negative	7.0	No			NA	46	it	2020-11-30 16:28:39	2020-11-30 16:40:56	Yes	No	No	No	No	No	No	No	No	No	No	No	No	No
41161	5000900	900	Italy	NA				NA			NA	NA		NA				NA			NA	NA									NA	2	en	2020-11-30 16:30:47	2020-11-30 16:31:48											NA
41162	5000901	901	Italy	32	25-49	Female	Female	White	White	SQ05	6	3	No smoking	19,100092	Working from home and partly outside		No	1	Lives alone	Live alone	18	18	16-18	No	Negative	Negative	7.0	No			NA	46	en	2020-11-30 16:31:15	2020-11-30 16:44:41	Yes	No	No	No	No	No	No	No	No	No	No	No	No	No
41163	5000902	902	Italy	30	25-49	Male	Male	White	White	SQ07	8	4	No smoking	22,59814	Working from home		No	2	Lives with one other person	Live with others	21	20	19 or more	Yes	Negative	Negative	7.0	No			NA	46	it	2020-11-30 16:31:32	2020-11-30 16:40:27	Yes	No	No	No	No	No	No	No	No	No	No	No	No	No
41164	5000903	903	Italy	28	25-49	Male	Male	White	White	SQ06	7	4	Tobacco	24,258675	Working outside home	Healthcare - hospital	Yes	2	Lives with one other person	Live with others	5	0	Less than 11	No	Negative	Negative	7.0	No			NA	46	it	2020-11-30 16:32:07	2020-11-30 16:45:29	Yes	No	No	No	No	No	No	No	No	No	No	No	No	No
41165	5000905	905	Italy	2	<25	Male	Male	White	White	SQ07	8	4	No smoking	23,243801	Working from home		No	3	3-6 people	Live with others	21	20	19 or more	No	Negative	Negative	7.0	No			NA	46	it	2020-11-30 16:33:03	2020-11-30 16:51:29	No	No	No	No	No	Yes	No	No	Yes	No	No	Yes	No	No
41166	5000906	906	Italy	54	50-64	Male	Male	NA			NA	NA		NA				NA			NA	NA			Test not done			No			NA	31	en	2020-11-30 16:33:11	2020-11-30 16:34:53	No	Yes	Yes	No	No	No	No	No	Yes	No	No	No	Yes	No
41167	5000907	907	Italy	30	25-49	Male	Male	White	White	SQ04	5	3	No smoking	23,939482	Working from home		No	1	Lives alone	Live alone	7	0	Less than 11	No	Test not done			No			NA	46	it	2020-11-30 16:34:07	2020-11-30 16:43:36	Yes	No	No	No	No	No	No	No	No	No	No	No	No	No
41168	5000908	908	Italy	59	50-64	Male	Male	White	White	SQ04	5	3	No smoking	27,160494	Working outside home	Healthcare - hospital	Yes	1	Lives alone	Live with others	19	18	19 or more	No	Positive	Positive	7-14 days		No	Yes	5	46	en	2020-11-30 16:34:42	2020-11-30 16:51:20	Yes	No	No	No	No	No	No	No	No	No	No	No	No	No
41169	5000909	909	Italy	52	50-64	Female	Female	White	White	SQ04	5	3	No smoking	24,09297	Working from home		No	NA		Live with others	20	20	19 or more	No	Test not done			No			NA	46	it	2020-11-30 16:35:02	2020-11-30 17:04:39	Yes	No	No	No	No	No	No	No	No	No	No	No	No	No
41170	5000913	913	Italy	47	25-49	Female	Female	White	White	SQ05	6	3	Tobacco	21,484375	Working from home		No	1	Lives alone	Live alone	20	20	19 or more	No	Test not done			No			NA	46	en	2020-11-30 16:37:46	2020-11-30 16:49:24	Yes	No	No	No	No	No	No	No	No	No	No	No	No	No
41171	5000914	914	Italy	38	25-49	Male	Male	White	White	SQ04	5	3	No smoking	21,453287	Working outside home	Healthcare - community	Yes	3	3-6 people	Live with others	7	0	Less than 11	No	Test not done			Yes	3.0		1	46	it	2020-11-30 16:37:51	2020-11-30 16:57:13	Yes	No	No	No	No	No	No	No	No	No	No	No	No	No
41172	5000915	915	Italy	54	50-64	Male	Male	White	White	SQ05	6	3	Tobacco	25,059307	Working from home and partly outside		No	5	3-6 people	Live with others	21	20	19 or more	No	Test not done			No			NA	46	it	2020-11-30 16:39:13	2020-11-30 16:53:33	Yes	No	No	No	No	No	No	No	No	No	No	No	No	No
41173	5000917	917	Italy	27	25-49	Female	Female	White	White	SQ06	7	4	No smoking	20,281233	Working outside home	Other	Yes	1	Lives alone	Live alone	18	18	16-18	No	Test not done			Yes	3.0		7	46	en	2020-11-30 16:41:28	2020-11-30 17:00:00	Yes	No	No	No	No	No	No	No	No	No	No	No	No	No
41174	5000918	918	Italy	35	25-49	Female	Female	White	White	SQ04	5	3	No smoking	21,484375	Other		No	1	Lives alone	Live with others	20	20	19 or more	No	Test not done			Yes	3.0		1	46	it	2020-11-30 16:41:54	2020-11-30 16:55:59	Yes	No	No	No	No	No	No	No	No	No	No	No	No	No
41175	5000919	919	Italy	49	25-49	Male	Male	White	White	SQ06	7	4	No smoking	27,47563	Working from home		No	2	Lives with one other person	Live with others	17	16	16-18	Yes	Test not done			No			NA	46	it	2020-11-30 16:42:12	2020-11-30 16:52:37	Yes	No	No	No	No	No	No	No	No	No	No	No	No	No
41176	5000921	921	Italy	32	25-49	Female	Female	White	White	SQ07	8	4		20,438166	Working from home		No	1	Lives alone	Live alone	25	20	19 or more	No	Test not done			No			NA	46	en	2020-11-30 16:42:36	2020-11-30 16:52:36	Yes	No	No	No	No	No	No	No	No	No	No	No	No	No
41177	5000922	922	Italy	43	25-49	Female	Female	White	White	SQ07	8	4		NA	Working from home		No	NA			20	20	19 or more		Test not done			No			NA	42	it	2020-11-30 16:42:47	2020-11-30 16:49:02	Yes	No	No	No	No	No	No	No	No	No	No	No	No	No
41178	5000923	923	Italy	33	25-49	Female	Female	White	White	SQ06	7	4	No smoking	15,570934	Working from home		No	1	Lives alone	Live alone	21	20	19 or more	No	Negative	Negative	More than 14 days	No			NA	46	it	2020-11-30 16:42:50	2020-11-30 16:53:37	Yes	No	No	No	No	No	No	No	No	No	No	No	No	No
41179	5000924	924	Italy	26	25-49	Male	Male	White	White	SQ07	8	4	No smoking	33,95062	Working from home and partly outside		No	4	3-6 people	Live with others	20	20	19 or more	No	Negative	Negative	More than 14 days	No			NA	46	it	2020-11-30 16:46:51	2020-11-30 16:58:46	No	No	No	No	No	No	No	No	Yes	No	No	Yes	No	No
41180	5000925	925	Italy	48	25-49	Male	Male	White	White	SQ06	7	4	No smoking	27,114822	Working from home		No	4	3-6 people	Live with others	23	20	19 or more	Yes	Negative	Negative	7.0	No			NA	46	en	2020-11-30 16:47:18	2020-11-30 17:04:45	Yes	No	No	No	No	No	No	No	No	No	No	No	No	No
41181	5000926	926	Italy	31	25-49	Female	Female	White	White	SQ05	6	3	No smoking	20,3125	Working from home and partly outside		No	3	3-6 people	Live with others	18	18	16-18	No	Test not done			No			NA	46	it	2020-11-30 16:49:06	2020-11-30 17:00:50	Yes	No	No	No	No	No	No	No	No	No	No	No	No	No
41182	5000930	930	Italy	33	25-49	Female	Female	White	White	SQ06	7	4	No smoking	NA	Working from home		No	3	3-6 people	Live with others	NA	NA		Yes	Test not done			Yes	3.0		1	46	it	2020-11-30 16:51:52	2020-11-30 16:57:37	Yes	No	No	No	No	No	No	No	No	No	No	No	No	No
41183	5000931	931	Italy	61	50-64	Female	Female	White	White	SQ04	5	3	No smoking	18,591036	Working from home		No	1	Lives alone	Live with others	13	0	13-15	No	Test not done			No			NA	46	it	2020-11-30 16:52:00	2020-11-30 16:58:24	Yes	No	No	No	No	No	No	No	No	No	No	No	No	No
41184	5000932	932	Italy	55	50-64	Male	Male	White	White	SQ06	7	4	No smoking	25,359257	Working from home		No	3	3-6 people	Live with others	NA	NA		Yes	Test not done			Yes	3.0		1	46	it	2020-11-30 16:52:18	2020-11-30 17:07:28	Yes	No	No	No	No	No	No	No	No	No	No	No	No	No
41185	5000934	934	Italy	34	25-49	Female	Female	White	White	SQ07	8	4	No smoking	23,388687	Working from home		No	1	Lives alone	Live with others	23	20	19 or more	No	Test not done			No			NA	46	it	2020-11-30 16:53:10	2020-11-30 17:04:49	Yes	No	No	No	No	No	No	No	No	No	No	No	No	No
41186	5000936	936	Italy	55	50-64	Female	Female	White	White	SQ03	4	2	No smoking	20,195578	Working from home and partly outside		No	2	Lives with one other person	Live with others	22	20	19 or more	No	Test not done			No			NA	46	it	2020-11-30 16:54:08	2020-11-30 17:09:38	No	No	No	No	No	Yes	No	No	No	No	No	No	No	No
41187	5000937	937	Italy	45	25-49	Male	Male	White	White	SQ07	8	4	No smoking	24,09297	Working from home		No	1	Lives alone	Live alone	21	20	19 or more	No	Positive	Positive	7-14 days		3.0	Yes	5	46	it	2020-11-30 16:54:35	2020-11-30 17:09:49	Yes	No	No	No	No	No	No	No	No	No	No	No	No	No
41188	5000938	938	Italy	37	25-49	Male	Male	White	White	SQ06	7	4	No smoking	28,405504	Working from home		No	1	Lives alone	Live with others	25	20	19 or more	No	Test not done			No			NA	46	it	2020-11-30 16:55:18	2020-11-30 17:08:57	Yes	No	No	No	No	No	No	No	No	No	No	No	No	No
41189	5000940	940	Italy	55	50-64	Female	Female	White	White	SQ05	6	3	No smoking	22,571047	Working from home		No	1	Lives alone	Live with others	19	18	19 or more	No	Negative	Negative	7.0	No			NA	46	it	2020-11-30 16:58:57	2020-11-30 17:09:39	Yes	No	No	No	No	No	No	No	No	No	No	No	No	No
41190	5000941	941	Italy	28	25-49	Female	Female	White	White	SQ07	8	4	No smoking	21,367521	Working outside home	Healthcare - hospital	Yes	1	Lives alone	Live alone	NA	NA		No	Positive	Positive	7-14 days		3.0	Yes	3	46	en	2020-11-30 16:59:21	2020-11-30 17:16:24	Yes	No	No	No	No	No	No	No	No	No	No	No	No	No
41191	5000942	942	Italy	31	25-49	Female	Female	White	White	SQ07	8	4	No smoking	17,577068	Working from home and partly outside		No	1	Lives alone	Live with others	18	18	16-18	Yes	Test not done			No			NA	46	en	2020-11-30 17:00:15	2020-11-30 17:12:43	Yes	No	No	No	No	No	No	No	No	No	No	No	No	No
41192	5000945	945	Italy	45	25-49	Male	Male	White	White	SQ07	8	4	No smoking	25,762981	Working from home and partly outside		No	4	3-6 people	Live with others	30	20	19 or more	Yes	Test not done			No			NA	46	it	2020-11-30 17:02:16	2020-11-30 17:08:15	Yes	No	No	No	No	No	No	No	No	No	No	No	No	No
41193	5000946	946	Italy	32	25-49	Male	Male	NA			NA	NA		NA				NA			NA	NA			Test not done			No			NA	41	it	2020-11-30 17:02:26	2020-11-30 17:04:42	Yes	No	No	No	No	No	No	No	No	No	No	No	No	No
41194	5000947	947	Italy	34	25-49	Male	Male	White	White	SQ07	8	4	No smoking	19,883854	Working from home		No	1	Lives alone	Live alone	21	20	19 or more	No	Test not done			No			NA	46	it	2020-11-30 17:04:42	2020-11-30 17:12:26	Yes	No	No	No	No	No	No	No	No	No	No	No	No	No
41195	5000948	948	Italy	31	25-49	Male	Male	White	White	SQ06	7	4	No smoking	24,489796	Working from home		No	2	Lives with one other person	Live with others	21	20	19 or more	No	Negative	Negative	7.0	No			NA	46	it	2020-11-30 17:04:45	2020-11-30 17:14:40	No	No	No	No	No	No	No	No	No	No	Yes	No	No	No
41196	5000949	949	Italy	59	50-64	Male	Male	White	White	SQ06	7	4	Tobacco	21,55102	Working from home and partly outside		No	2	Lives with one other person	Live with others	17	16	16-18	No	Negative	Negative	7.0	No			NA	46	en	2020-11-30 17:05:45	2020-11-30 17:18:53	Yes	No	No	No	No	No	No	No	No	No	No	No	No	No
41197	5000950	950	Italy	57	50-64	Female	Female	White	White	SQ05	6	3	Tobacco	27,852009	Working from home		No	3	3-6 people	Live with others	17	16	16-18	Yes	Test not done			No			NA	46	it	2020-11-30 17:06:13	2020-11-30 17:36:16	No	No	No	No	No	No	No	No	No	No	Yes	No	No	No
41198	5000951	951	Italy	66	65-79	Male	Male	White	White	SQ07	8	4	No smoking	22,395414	Working from home		No	NA		Live with others	21	20	19 or more	No	Test not done			No			NA	46	it	2020-11-30 17:06:16	2020-11-30 17:22:39	Yes	No	No	No	No	No	No	No	No	No	No	No	No	No
41199	5000952	952	Italy	27	25-49	Female	Female	White	White	SQ06	7	4	No smoking	25,390625	Working from home and partly outside		No	1	Lives alone	Live with others	14	14	13-15	Yes	Negative	Negative	7.0	No			NA	46	en	2020-11-30 17:07:34	2020-11-30 17:16:50	Yes	No	No	No	No	No	No	No	No	No	No	No	No	No
41200	5000953	953	Italy	27	25-49	Male	Male	White	White	SQ05	6	3	No smoking	21,773842	Working outside home	Healthcare - hospital	Yes	4	3-6 people	Live with others	20	20	19 or more	No	Test not done			Yes			2	46	en	2020-11-30 17:08:53	2020-11-30 17:23:38	Yes	No	No	No	No	No	No	No	No	No	No	No	No	No
41201	5000955	955	Italy	39	25-49	Female	Female	White	White	SQ07	8	4	No smoking	23,529411	Working from home and partly outside		No	5	3-6 people	Live with others	21	20	19 or more	No	Test not done			No			NA	46	it	2020-11-30 17:12:17	2020-11-30 17:23:45	Yes	No	No	No	No	No	No	No	No	No	No	No	No	No
41202	5000957	957	Italy	75	65-79	Female	Female	White	White	SQ04	5	3	No smoking	23,140495	Retired		No	NA		Live with others	20	20	19 or more	Yes	Test not done			No			NA	46	en	2020-11-30 17:16:34	2020-11-30 17:47:38	Yes	No	No	No	No	No	No	No	No	No	No	No	No	No
41203	5000958	958	Italy	48	25-49	Female	Female	NA			NA	NA		NA				NA			NA	NA			Test not done						NA	3	en	2020-11-30 17:18:28	2020-11-30 17:57:38	Yes	No	No	No	No	No	No	No	No	No	No	No	No	No
41204	5000960	960	Italy	53	50-64	Female	Female	White	White	SQ05	6	3	No smoking	26,446281	Working outside home	Other	Yes	5	3-6 people	Live with others	NA	NA		Yes	Test not done			No			NA	46	it	2020-11-30 17:20:49	2020-11-30 17:31:39	Yes	No	No	No	No	No	No	No	No	No	No	No	No	No
41205	5000961	961	Italy	73	65-79	Female	Female	White	White	SQ07	8	4	Tobacco	20,56933	Retired		No	NA		Live with others	20	20	19 or more	Yes	Test not done			No			NA	46	en	2020-11-30 17:23:20	2020-11-30 17:37:35	No	No	No	No	No	Yes	No	No	No	No	No	No	No	No
41206	5000962	962	Italy	49	25-49	Male	Male	White	White	SQ06	7	4	No smoking	23,148148	Working from home		No	2	Lives with one other person	Live with others	21	20	19 or more	No	Test not done			No			NA	46	it	2020-11-30 17:23:29	2020-11-30 17:32:00	Yes	No	No	No	No	No	No	No	No	No	No	No	No	No
41207	5000963	963	Italy	49	25-49	Female	Female	White	White	SQ07	8	4	No smoking	25,711662	Working from home		No	4	3-6 people	Live with others	NA	NA		No	Test not done			No			NA	46	it	2020-11-30 17:24:02	2020-11-30 17:36:39	Yes	No	No	No	No	No	No	No	No	No	No	No	No	No
41208	5000964	964	Italy	47	25-49	Female	Female	White	White	SQ09	10	5	Tobacco	27,717686	Working from home		No	2	Lives with one other person	Live with others	21	20	19 or more	Yes	Negative	Negative	7.0	No			NA	46	it	2020-11-30 17:26:05	2020-11-30 17:43:00	Yes	No	No	No	No	No	No	No	No	No	No	No	No	No
41209	5000966	966	Italy	53	50-64	Male	Male	White	White	SQ06	7	4	No smoking	19,151585	Working from home		No	NA		Live with others	22	20	19 or more	No	Test not done			No			NA	46	it	2020-11-30 17:33:06	2020-11-30 17:46:39	Yes	No	No	No	No	No	No	No	No	No	No	No	No	No
41210	5000967	967	Italy	61	50-64	Male	Male	White	White	SQ06	7	4	No smoking	25,142857	Working from home and partly outside		No	2	Lives with one other person	Live with others	4	0	Less than 11	No	Negative	Negative	7.0	No			NA	46	it	2020-11-30 17:34:10	2020-11-30 17:49:55	Yes	No	No	No	No	No	No	No	No	No	No	No	No	No
41211	5000968	968	Italy	41	25-49	Male	Male	White	White	SQ06	7	4	No smoking	25,970116	Working from home		No	1	Lives alone	Live with others	20	20	19 or more	No	Test not done			No			NA	46	it	2020-11-30 17:37:54	2020-11-30 17:48:06	Yes	No	No	No	No	No	No	No	No	No	No	No	No	No
41212	5000969	969	Italy	43	25-49	Male	Male	NA			NA	NA		NA				NA			NA	NA			Negative	Negative	More than 14 days	Yes	3.0		3	14	it	2020-11-30 17:38:11	2020-11-30 17:44:07	Yes	No	No	No	No	No	No	No	No	No	No	No	No	No
41213	5000970	970	Italy	74	65-79	Male	Male	White	White	SQ09	10	5	Tobacco	24,489796	Other		No	NA		Live with others	17	16	16-18	No	Test not done			No			NA	46	en	2020-11-30 17:40:59	2020-11-30 17:58:35	Yes	No	No	No	No	No	No	No	No	No	No	No	No	No
41214	5000971	971	Italy	71	65-79	Female	Female	White	White	SQ06	7	4	No smoking	23,30668	Retired		No	NA		Live with others	17	16	16-18	No	Test not done			No			NA	46	it	2020-11-30 17:41:34	2020-11-30 18:06:36	No	No	No	No	No	No	No	No	Yes	No	No	Yes	No	No
41215	5000972	972	Italy	32	25-49	Female	Female	White	White	SQ06	7	4	No smoking	19,195303	Working from home		No	NA		Live with others	22	20	19 or more	Yes	Test not done			Yes	No		3	46	it	2020-11-30 17:43:22	2020-11-30 17:59:50	Yes	No	No	No	No	No	No	No	No	No	No	No	No	No
41216	5000973	973	Italy	46	25-49	Male	Male	White	White	SQ05	6	3	No smoking	22,395414	Working from home		No	1	Lives alone	Live with others	21	20	19 or more	Yes	Test not done			Yes	3.0		1	46	en	2020-11-30 17:45:55	2020-11-30 17:58:11	Yes	No	No	No	No	No	No	No	No	No	No	No	No	No
41217	5000976	976	Italy	57	50-64	Female	Female	White	White	SQ06	7	4	No smoking	19,721037	Working from home and partly outside		No	2	Lives with one other person	Live with others	20	20	19 or more	Yes	Negative	Negative	More than 14 days	Yes	3.0		6	46	en	2020-11-30 17:49:57	2020-11-30 18:15:44	No	No	No	No	No	Yes	No	No	No	No	No	No	No	No
41218	5000980	980	Italy	76	65-79	Female	Female	White	White	SQ06	7	4	No smoking	24,913494	Working from home		No	NA		Live with others	3	0	Less than 11	Yes	Test not done			No			NA	46	it	2020-11-30 17:58:39	2020-11-30 18:14:22	Yes	No	No	No	No	No	No	No	No	No	No	No	No	No
41219	5000981	981	Italy	45	25-49	Female	Female	White	White	SQ07	8	4	No smoking	22,265625	Working outside home	Other	Yes	5	3-6 people	Live with others	13	0	13-15	Yes	Test not done			Yes	3.0		5	46	it	2020-11-30 17:58:45	2020-11-30 18:14:33	Yes	No	No	No	No	No	No	No	No	No	No	No	No	No
41220	5000982	982	Italy	33	25-49	Female	Female	White	White	SQ06	7	4	No smoking	18,732782	Working outside home	Other	Yes	1	Lives alone	Live with others	NA	NA		No	Test not done			No			NA	46	it	2020-11-30 18:01:01	2020-11-30 18:11:00	Yes	No	No	No	No	No	No	No	No	No	No	No	No	No
41221	5000983	983	Italy	41	25-49	Male	Male	White	White	SQ07	8	4	No smoking	24,221453	Working from home		No	4	3-6 people	Live with others	20	20	19 or more	Yes	Test not done			No			NA	46	en	2020-11-30 18:02:30	2020-11-30 18:08:59	Yes	No	No	No	No	No	No	No	No	No	No	No	No	No
41222	5000984	984	Italy	29	25-49	Male	Male	White	White	SQ07	8	4	No smoking	23,054562	Working from home		No	2	Lives with one other person	Live with others	26	20	19 or more	No	Negative	Negative	7.0	No			NA	46	it	2020-11-30 18:06:36	2020-11-30 18:19:54	Yes	No	No	No	No	No	No	No	No	No	No	No	No	No
41223	5000985	985	Italy	44	25-49	Male	Male	NA	Other	SQ10	NA	NA	No smoking	27,398176	Working from home		No	3	3-6 people	Live with others	20	20	19 or more	No	Test not done			No			NA	46	it	2020-11-30 18:09:50	2020-11-30 18:22:16	Yes	No	No	No	No	No	No	No	No	No	No	No	No	No
41224	5000986	986	Italy	49	25-49	Male	Male	White	White	SQ06	7	4	No smoking	24,691359	Other		No	2	Lives with one other person	Live with others	21	20	19 or more	Yes	Test not done			No			NA	46	en	2020-11-30 18:10:10	2020-11-30 18:34:06	No	No	No	No	No	No	No	No	No	No	No	No	No	Yes
41225	5000987	987	Italy	26	25-49	Female	Female	White	White	SQ06	7	4	No smoking	22,058052	Working from home and partly outside		No	4	3-6 people	Live with others	8	0	Less than 11	Yes	Negative	Negative	7.0	No			NA	46	it	2020-11-30 18:10:44	2020-11-30 18:22:31	Yes	No	No	No	No	No	No	No	No	No	No	No	No	No
41226	5000988	988	Italy	NA		Male	Male	White	White	SQ05	6	3	No smoking	23,183392	Working from home		No	2	Lives with one other person	Live with others	21	20	19 or more	No	Test not done			No			NA	46	en	2020-11-30 18:12:08	2020-11-30 18:28:50	Yes	No	No	No	No	No	No	No	No	No	No	No	No	No
41227	5000989	989	Italy	36	25-49	Male	Male	White	White	SQ05	6	3	No smoking	22,642193	Working from home		No	1	Lives alone	Live with others	13	0	13-15	No	Test not done			No			NA	46	en	2020-11-30 18:12:13	2020-11-30 18:26:28	No	No	No	No	No	No	No	No	Yes	No	No	Yes	No	No
41228	5000990	990	Italy	29	25-49	Female	Female	White	White	SQ06	7	4	Tobacco	20,829996	Working from home		No	3	3-6 people	Live with others	18	18	16-18	No	Test not done			Yes	3.0		2	46	it	2020-11-30 18:14:12	2020-11-30 19:21:38	No	No	No	No	No	No	No	No	No	No	No	No	No	No
41229	5000991	991	Italy	63	50-64	Male	Male	White	White	SQ09	10	5	No smoking	31,637396	Working from home		No	1	Lives alone	Live with others	23	20	19 or more	No	Negative	Negative	7.0	No			NA	46	it	2020-11-30 18:14:50	2020-11-30 18:30:13	Yes	No	No	No	No	No	No	No	No	No	No	No	No	No
41230	5000992	992	Italy	32	25-49	Male	Male	White	White	SQ06	7	4	No smoking	27,166449	Working from home and partly outside		No	1	Lives alone	Live with others	21	20	19 or more	No	Test not done			No			NA	46	en	2020-11-30 18:15:02	2020-11-30 18:21:52	Yes	No	No	No	No	No	No	No	No	No	No	No	No	No
41231	5000994	994	Italy	52	50-64	Female	Female	White	White	SQ07	8	4	No smoking	25,536703	Working from home and partly outside		No	2	Lives with one other person	Live with others	20	20	19 or more	No	Negative	Negative	No symptoms	Yes	3.0		4	46	it	2020-11-30 18:17:46	2020-11-30 18:43:31	No	No	No	No	No	Yes	No	No	No	No	No	No	No	No
41232	5000995	995	Italy	57	50-64	Female	Female	White	White	SQ04	5	3	No smoking	29,357521	Other		No	4	3-6 people	Live with others	14	14	13-15	Yes	Test not done			No			NA	46	it	2020-11-30 18:25:15	2020-11-30 18:39:51	Yes	No	No	No	No	No	No	No	No	No	No	No	No	No
41233	5000996	996	Italy	28	25-49	Female	Female	White	White	SQ05	6	3	No smoking	20,964361	Working from home		No	1	Lives alone	Live with others	3	0	Less than 11	No	Negative	Negative	No symptoms	Yes	3.0		7	46	en	2020-11-30 18:26:12	2020-11-30 18:57:48	No	No	Yes	Yes	No	No	No	No	No	No	No	No	No	No
41234	5000997	997	Italy	26	25-49	Male	Male	White	White	SQ07	8	4	No smoking	19,46088	Full-time student		No	NA		Live with others	20	20	19 or more	Yes	Test not done			Yes	3.0		6	46	it	2020-11-30 18:27:02	2020-11-30 18:42:43	Yes	No	No	No	No	No	No	No	No	No	No	No	No	No
41235	5001000	1000	Italy	26	25-49	Female	Female	White	White	SQ06	7	4	No smoking	18,365473	Working from home		No	2	Lives with one other person	Live with others	18	18	16-18	No	Negative	Negative	7.0	No			NA	46	it	2020-11-30 18:30:32	2020-11-30 18:44:21	No	Yes	No	No	No	No	No	No	No	No	No	No	No	No
41236	5001002	1002	Italy	60	50-64	Female	Female	White	White	SQ05	6	3	No smoking	24,973986	Working from home		No	1	Lives alone	Live with others	22	20	19 or more	No	Positive	Positive	More than 14 days			No	NA	46	en	2020-11-30 18:36:13	2020-11-30 18:49:39	Yes	No	No	No	No	No	No	No	No	No	No	No	No	No
41237	5001003	1003	Italy	35	25-49	Female	Female	White	White	SQ06	7	4	No smoking	23,335466	Working from home		No	4	3-6 people	Live with others	22	20	19 or more	Yes	Test not done			Yes	No		2	46	en	2020-11-30 18:41:06	2020-11-30 18:52:48	Yes	No	No	No	No	No	No	No	No	No	No	No	No	No
41238	5001005	1005	Italy	34	25-49	Female	Female	White	White	SQ04	5	3	No smoking	17,998163	Working from home and partly outside		No	2	Lives with one other person	Live with others	16	16	16-18	No	Negative	Negative	7.0	No			NA	46	it	2020-11-30 18:44:08	2020-11-30 18:57:54	Yes	No	No	No	No	No	No	No	No	No	No	No	No	No
41239	5001006	1006	Italy	54	50-64	Female	Female	White	White	SQ04	5	3	No smoking	20,079601	Working from home and partly outside		No	2	Lives with one other person	Live with others	15	14	13-15	No	Positive	Positive	7.0			No	NA	46	it	2020-11-30 18:44:57	2020-11-30 18:54:22	Yes	No	No	No	No	No	No	No	No	No	No	No	No	No
41240	5001008	1008	Italy	42	25-49	Male	Male	White	White	SQ05	6	3	No smoking	26,259584	Working from home		No	5	3-6 people	Live with others	NA	NA		Yes	Test not done			No			NA	46	it	2020-11-30 18:50:50	2020-11-30 18:59:09	Yes	No	No	No	No	No	No	No	No	No	No	No	No	No
41241	5001009	1009	Italy	57	50-64	Male	Male	NA			NA	NA		NA				NA			NA	NA			Negative	Negative	No symptoms				NA	4	en	2020-11-30 18:52:21	2020-11-30 18:54:39	No	No	No	No	No	No	No	No	Yes	No	No	Yes	No	No
41242	5001010	1010	Italy	69	65-79	Female	Female	White	White	SQ06	7	4	No smoking	29,384756	Working from home		No	2	Lives with one other person	Live with others	22	20	19 or more	No	Negative	Negative	7.0	No			NA	46	it	2020-11-30 18:59:18	2020-11-30 19:11:17	Yes	No	No	No	No	No	No	No	No	No	No	Yes	No	No
41243	5001011	1011	Italy	37	25-49	Female	Female	White	White	SQ07	8	4	No smoking	24,538965	Working from home		No	4	3-6 people	Live with others	20	20	19 or more	No	Negative	Negative	7.0	Yes	No		6	46	en	2020-11-30 19:03:35	2020-11-30 19:23:05	No	Yes	No	No	No	No	No	No	No	No	No	No	No	No
41244	5001012	1012	Italy	54	50-64	Female	Female	White	White	SQ06	7	4	No smoking	24,21875	Working from home		No	1	Lives alone	Live with others	13	0	13-15	No	Test not done			No			NA	46	it	2020-11-30 19:05:31	2020-11-30 19:19:44	Yes	No	No	No	No	No	No	No	No	No	No	No	No	No
41245	5001013	1013	Italy	46	25-49	Female	Female	White	White	SQ03	4	2	No smoking	20,775623	Working from home and partly outside		No	3	3-6 people	Live with others	21	20	19 or more	Yes	Negative	Negative	7.0	No			NA	46	en	2020-11-30 19:10:48	2020-11-30 19:39:44	Yes	No	No	No	No	No	No	No	No	No	No	No	No	No
41246	5001014	1014	Italy	28	25-49	Female	Female	White	White	SQ05	6	3	No smoking	21,799309	Working from home and partly outside		No	3	3-6 people	Live with others	26	20	19 or more	No	Test not done			No			NA	46	en	2020-11-30 19:11:35	2020-11-30 19:25:31	Yes	No	No	No	No	No	No	No	No	No	No	No	No	No
41247	5001015	1015	Italy	30	25-49	Male	Male	White	White	SQ06	7	4	No smoking	23,98687	Working from home		No	2	Lives with one other person	Live with others	21	20	19 or more	No	Negative	Negative	7-14 days	No			NA	46	it	2020-11-30 19:11:35	2020-11-30 19:52:41	Yes	No	No	No	No	No	No	No	No	No	No	No	No	No
41248	5001017	1017	Italy	34	25-49	Male	Male	White	White	SQ05	6	3	Tobacco	21,847008	Working from home		No	2	Lives with one other person	Live with others	18	18	16-18	No	Negative	Negative	7.0	No			NA	46	it	2020-11-30 19:12:27	2020-11-30 19:37:38	Yes	No	No	No	No	No	No	No	No	No	No	No	No	No
41249	5001019	1019	Italy	31	25-49	Female	Female	White	White	SQ07	8	4	No smoking	22,09317	Working from home and partly outside		No	2	Lives with one other person	Live with others	21	20	19 or more	No	Negative	Negative	7.0	No			NA	46	it	2020-11-30 19:16:14	2020-11-30 19:27:13	Yes	No	No	No	No	No	No	No	No	No	No	No	No	No
41250	5001020	1020	Italy	28	25-49	Male	Male	White	White	SQ06	7	4	No smoking	22,498175	Working from home and partly outside		No	1	Lives alone	Live with others	8	0	Less than 11	No	Positive	Positive	7-14 days		3.0	Yes	9	46	it	2020-11-30 19:16:26	2020-11-30 19:33:19	Yes	No	No	No	No	No	No	No	No	No	No	No	No	No
41251	5001021	1021	Italy	62	50-64	Female	Female	White	White	SQ07	8	4	No smoking	NA	Working from home		No	1	Lives alone	Live with others	21	20	19 or more	No	Test not done			No			NA	46	it	2020-11-30 19:16:33	2020-11-30 19:31:14	No	No	No	No	No	No	No	Yes	Yes	No	No	Yes	No	No
41252	5001022	1022	Italy	55	50-64	Male	Male	White	White	SQ03	4	2	No smoking	26,149277	Working from home		No	3	3-6 people	Live with others	20	20	19 or more	No	Positive	Positive	More than 14 days			No	NA	45	it	2020-11-30 19:18:35	2020-11-30 19:27:53	Yes	No	No	No	No	No	No	No	No	No	No	No	No	No
41253	5001023	1023	Italy	45	25-49	Female	Female	White	White	SQ06	7	4	No smoking	22,265625	Working from home		No	1	Lives alone	Live with others	21	20	19 or more	Yes	Negative	Negative	7.0	Yes	No		5	46	en	2020-11-30 19:18:36	2020-11-30 19:53:40	No	No	No	No	No	Yes	No	No	No	No	No	No	No	No
41254	5001025	1025	Italy	30	25-49	Female	Female	White	White	SQ06	7	4	No smoking	22,675737	Working from home		No	1	Lives alone	Live with others	24	20	19 or more	Yes	Test not done			Yes	3.0		3	46	it	2020-11-30 19:20:39	2020-11-30 19:48:06	Yes	No	No	No	No	No	No	No	No	No	No	No	No	No
41255	5001026	1026	Italy	46	25-49	Female	Female	White	White	SQ07	8	4		NA	Working from home		No	NA			20	20	19 or more		Negative	Negative	7.0	No			NA	42	en	2020-11-30 19:20:41	2020-11-30 19:28:06	Yes	No	No	No	No	No	No	No	No	No	No	No	No	No
41256	5001027	1027	Italy	31	25-49	Female	Female	White	White	SQ07	8	4	No smoking	19,100092	Working from home and partly outside		No	1	Lives alone	Live with others	22	20	19 or more	No	Positive	Positive	7-14 days		3.0	Yes	5	46	it	2020-11-30 19:20:57	2020-11-30 19:37:14	Yes	No	No	No	No	No	No	No	No	No	No	No	No	No
41257	5001028	1028	Italy	41	25-49	Female	Female	White	White	SQ06	7	4	Tobacco	26,892323	Working from home and partly outside		No	1	Lives alone	Live alone	21	20	19 or more	No	Test not done			No			NA	46	it	2020-11-30 19:20:58	2020-11-30 19:30:49	Yes	No	No	No	No	No	No	No	No	No	No	No	No	No
41258	5001029	1029	Italy	59	50-64	Female	Female	White	White	SQ06	7	4	No smoking	29,384756	Other		No	3	3-6 people	Live with others	20	20	19 or more	Yes	Test not done			Yes	3.0		5	46	it	2020-11-30 19:21:14	2020-11-30 19:45:17	Yes	No	No	No	No	No	No	No	No	No	No	No	No	No
41259	5001030	1030	Italy	54	50-64	Male	Male	White	White	SQ08	9	5		NA	Working from home		No	1	Lives alone	Live with others	21	20	19 or more	No	Test not done			Yes	3.0		3	43	en	2020-11-30 19:21:32	2020-11-30 19:39:44	Yes	No	No	No	No	No	No	No	No	No	No	No	No	No
41260	5001031	1031	Italy	54	50-64	Male	Male	White	White	SQ05	6	3	No smoking	32,146645	Working from home		No	2	Lives with one other person	Live with others	18	18	16-18	No	Test not done			No			NA	46	it	2020-11-30 19:21:43	2020-11-30 20:22:10	No	Yes	No	No	No	No	No	No	No	No	No	No	No	No
41261	5001032	1032	Italy	53	50-64	Female	Female	White	White	SQ07	8	4	No smoking	19,53125	Working outside home	Healthcare - hospital	Yes	1	Lives alone	Live alone	11	0	11-12	No	Negative	Negative	7.0	No			NA	46	it	2020-11-30 19:21:49	2020-11-30 19:29:27	Yes	No	No	No	No	No	No	No	No	No	No	No	No	No
41262	5001033	1033	Italy	43	25-49	Male	Male	White	White	SQ04	5	3	Tobacco	25,605536	Working from home		No	1	Lives alone	Live with others	18	18	16-18	No	Test not done			No			NA	46	en	2020-11-30 19:21:50	2020-11-30 19:32:35	Yes	No	No	No	No	No	No	No	No	No	No	No	No	No
41263	5001034	1034	Italy	58	50-64	Male	Male	White	White	SQ06	7	4	No smoking	23,29123	Working from home		No	5	3-6 people	Live with others	NA	NA		Yes	Test not done			No			NA	46	it	2020-11-30 19:21:58	2020-11-30 19:31:19	No	No	No	No	No	No	No	No	Yes	Yes	No	Yes	No	No
41264	5001035	1035	Italy	31	25-49	Male	Male	White	White	SQ07	8	4	No smoking	24,879179	Working from home and partly outside		No	2	Lives with one other person	Live with others	21	20	19 or more	No	Test not done			Yes	3.0		2	46	it	2020-11-30 19:21:59	2020-11-30 19:34:00	Yes	No	No	No	No	No	No	No	No	No	No	No	No	No
41265	5001037	1037	Italy	27	25-49	Female	Female	White	White	SQ07	8	4	No smoking	18,961927	Working from home		No	3	3-6 people	Live with others	2	0	Less than 11	No	Test not done			Yes	3.0		2	46	it	2020-11-30 19:22:36	2020-11-30 19:39:47	Yes	No	No	No	No	No	No	No	No	No	No	No	No	No
41266	5001038	1038	Italy	27	25-49	Male	Male	White	White	SQ05	6	3	Tobacco	21,22449	Working outside home	Other	Yes	1	Lives alone	Live with others	16	16	16-18	No	Test not done			No			NA	46	en	2020-11-30 19:23:48	2020-11-30 19:36:05	Yes	No	No	No	No	No	No	No	No	No	No	No	No	No
41267	5001039	1039	Italy	61	50-64	Male	Male	White	White	SQ07	8	4	No smoking	31,141869	Working from home		No	1	Lives alone	Live alone	29	20	19 or more	No	Test not done			No			NA	46	en	2020-11-30 19:23:57	2020-11-30 19:42:58	No	No	Yes	No	No	No	No	No	Yes	No	No	Yes	No	No
41268	5001040	1040	Italy	28	25-49	Female	Female	White	White	SQ06	7	4	No smoking	21,872423	Working from home and partly outside		No	1	Lives alone	Live alone	22	20	19 or more	Yes	Negative	Negative	More than 14 days	Yes	3.0		8	46	it	2020-11-30 19:24:16	2020-11-30 19:50:00	No	Yes	No	No	No	No	No	No	No	No	No	No	No	No
41269	5001041	1041	Italy	58	50-64	Male	Male	White	White	SQ07	8	4	No smoking	26,12245	Working from home		No	2	Lives with one other person	Live with others	19	18	19 or more	Yes	Test not done			Yes	3.0		2	46	en	2020-11-30 19:24:27	2020-11-30 19:38:55	Yes	No	No	No	No	No	No	No	No	No	No	No	No	No
41270	5001042	1042	Italy	55	50-64	Male	Male	White	White	SQ03	4	2	No smoking	25,401701	Working from home		No	4	3-6 people	Live with others	20	20	19 or more	Yes	Test not done			No			NA	46	it	2020-11-30 19:24:29	2020-11-30 19:34:48	Yes	No	No	No	No	No	No	No	No	No	No	No	No	No
41271	5001043	1043	Italy	40	25-49	Male	Male	White	White	SQ08	9	5	No smoking	23,120625	Working from home		No	1	Lives alone	Live with others	20	20	19 or more	No	Test not done			No			NA	46	en	2020-11-30 19:25:05	2020-11-30 19:38:14	Yes	No	No	No	No	No	No	No	No	No	No	No	No	No
41272	5001044	1044	Italy	70	65-79	Male	Male	White	White	SQ09	10	5	No smoking	25,925926	Working from home		No	3	3-6 people	Live with others	NA	NA		No	Test not done			No			NA	46	it	2020-11-30 19:25:34	2020-11-30 19:58:34	Yes	No	No	No	No	No	No	No	No	No	No	No	No	No
41273	5001045	1045	Italy	31	25-49	Male	Male	White	White	SQ06	7	4	Tobacco	23,30668	Other		No	1	Lives alone	Live alone	21	20	19 or more	No	Test not done			No			NA	46	en	2020-11-30 19:26:14	2020-11-30 19:38:42	No	No	No	No	No	No	No	No	No	No	No	No	No	No
41274	5001046	1046	Italy	35	25-49	Female	Female	White	White	SQ06	7	4	No smoking	24,973986	Working from home		No	1	Lives alone	Live with others	20	20	19 or more	No	Test not done			No			NA	46	it	2020-11-30 19:26:28	2020-11-30 19:42:25	Yes	No	No	No	No	No	No	No	No	No	No	No	No	No
41275	5001048	1048	Italy	32	25-49	Female	Female	White	White	SQ08	9	5	No smoking	21,799309	Other		No	1	Lives alone	Live with others	27	20	19 or more	No	Positive	Positive	No symptoms			No	NA	46	en	2020-11-30 19:28:25	2020-11-30 19:38:39	Yes	No	No	No	No	No	No	No	No	No	No	No	No	No
41276	5001051	1051	Italy	47	25-49	Male	Male	White	White	SQ06	7	4	No smoking	21,799309	Working from home		No	1	Lives alone	Live alone	1	0	Less than 11	No	Test not done			No			NA	46	it	2020-11-30 19:28:46	2020-11-30 19:37:06	Yes	No	No	No	No	No	No	No	No	No	No	No	No	No
41277	5001052	1052	Italy	39	25-49	Female	Female	NA			NA	NA		NA				NA			NA	NA			Negative	Negative	More than 14 days	Yes	No		2	41	it	2020-11-30 19:29:12	2020-11-30 19:41:04	No	No	No	No	No	No	No	No	No	No	No	No	No	No
41278	5001053	1053	Italy	32	25-49	Female	Female	White	White	SQ05	6	3	No smoking	18,961927	Full-time student		No	1	Lives alone	Live alone	20	20	19 or more	No	Test not done			No			NA	46	en	2020-11-30 19:29:22	2020-11-30 19:45:10	No	Yes	No	No	No	No	No	No	No	No	Yes	No	No	No
41279	5001055	1055	Italy	56	50-64	Male	Male	NA			NA	NA		NA				NA			NA	NA			Test not done			No			NA	41	en	2020-11-30 19:29:26	2020-11-30 19:39:45	No	No	No	No	No	No	No	No	Yes	No	No	Yes	No	No
41280	5001059	1059	Italy	58	50-64	Female	Female	White	White	SQ04	5	3	No smoking	NA	Working outside home	Other	Yes	3	3-6 people	Live with others	13	0	13-15	Yes	Test not done			No			NA	46	it	2020-11-30 19:29:52	2020-11-30 21:20:42	Yes	No	No	No	No	No	No	No	No	No	No	No	No	No
41281	5001061	1061	Italy	41	25-49	Female	Female	White	White	SQ06	7	4	No smoking	34,20583	Other		No	3	3-6 people	Live with others	16	16	16-18	No	Negative	Negative	No symptoms	Yes	3.0		8	46	it	2020-11-30 19:30:04	2020-11-30 19:58:34	No	No	No	No	No	No	No	No	No	No	No	No	No	No
41282	5001062	1062	Italy	27	25-49	Male	Male	NA			NA	NA		NA				NA			NA	NA			Test not done			No			NA	41	it	2020-11-30 19:30:24	2020-11-30 19:33:44	Yes	No	No	No	No	No	No	No	No	No	No	No	No	No
41283	5001063	1063	Italy	29	25-49	Female	Female	White	White	SQ08	9	5	No smoking	19,835163	Working from home and partly outside		No	1	Lives alone	Live with others	22	20	19 or more	No	Test not done			No			NA	46	en	2020-11-30 19:30:26	2020-11-30 19:39:15	Yes	No	No	No	No	No	No	No	No	No	No	No	No	No
41284	5001064	1064	Italy	70	65-79	Female	Female	White	White	SQ04	5	3	No smoking	33,29865	Retired		No	NA		Live with others	8	0	Less than 11	No	Positive	Positive	Other		No	Yes	8	46	it	2020-11-30 19:30:42	2020-11-30 21:46:53	No	No	No	No	No	No	Yes	No	No	No	No	Yes	No	No
41285	5001065	1065	Italy	32	25-49	Male	Male	White	White	SQ06	7	4	No smoking	24,489796	Working from home		No	1	Lives alone	Live with others	20	20	19 or more	No	Test not done			No			NA	46	it	2020-11-30 19:30:58	2020-11-30 19:40:11	No	No	No	No	No	No	No	No	Yes	No	No	Yes	No	No
41286	5001066	1066	Italy	57	50-64	Male	Male	White	White	SQ07	8	4	No smoking	NA	Working from home		No	2	Lives with one other person	Live with others	25	20	19 or more	Yes	Test not done			Yes	3.0		3	46	it	2020-11-30 19:31:08	2020-11-30 19:42:04	No	No	No	No	No	No	No	No	No	No	No	No	No	No
41287	5001067	1067	Italy	29	25-49	Female	Female	White	White	SQ07	8	4	No smoking	21,612812	Working from home		No	1	Lives alone	Live with others	21	20	19 or more	No	Test not done			No			NA	46	it	2020-11-30 19:31:51	2020-11-30 19:57:16	Yes	No	No	No	No	No	No	No	No	No	No	No	No	No
41288	5001068	1068	Italy	49	25-49	Female	Female	White	White	SQ07	8	4	No smoking	17,50639	Working from home		No	2	Lives with one other person	Live with others	20	20	19 or more	Yes	Test not done			No			NA	46	en	2020-11-30 19:32:21	2020-11-30 19:40:07	Yes	No	No	No	No	No	No	No	No	No	No	No	No	No
41289	5001069	1069	Italy	43	25-49	Male	Male	White	White	SQ07	8	4	No smoking	26,56684	Working from home		No	4	3-6 people	Live with others	28	20	19 or more	No	Test not done			No			NA	46	it	2020-11-30 19:32:31	2020-11-30 19:45:04	No	No	No	No	No	No	No	Yes	No	No	No	No	No	No
41290	5001070	1070	Italy	38	25-49	Male	Male	White	White	SQ06	7	4	No smoking	20,589664	Working from home		No	1	Lives alone	Live alone	21	20	19 or more	No	Test not done			Yes	No		4	46	it	2020-11-30 19:32:50	2020-11-30 19:52:08	Yes	No	No	No	No	No	No	No	No	No	No	No	No	No
41291	5001071	1071	Italy	56	50-64	Female	Female	White	White	SQ04	5	3	Tobacco	25,217358	Working from home		No	3	3-6 people	Live with others	20	20	19 or more	Yes	Negative	Negative	7.0	No			NA	46	it	2020-11-30 19:33:04	2020-11-30 20:57:05	Yes	No	No	No	No	No	No	No	No	No	No	No	No	No
41292	5001072	1072	Italy	NA				NA			NA	NA		NA				NA			NA	NA									NA	2	it	2020-11-30 19:33:12	2020-11-30 19:33:42											NA
41293	5001073	1073	Italy	29	25-49	Female	Female	White	White	SQ06	7	4	Tobacco	22,773186	Working from home and partly outside		No	NA		Live with others	20	20	19 or more	Yes	Test not done			No			NA	46	it	2020-11-30 19:33:40	2020-11-30 19:40:31	Yes	No	No	No	No	No	No	No	No	No	No	No	No	No
41294	5001074	1074	Italy	41	25-49	Male	Male	White	White	SQ07	8	4	No smoking	21,604939	Working from home		No	1	Lives alone	Live with others	22	20	19 or more	Yes	Test not done			No			NA	46	it	2020-11-30 19:33:42	2020-11-30 19:44:32	Yes	No	No	No	No	No	No	No	No	No	No	No	No	No
41295	5001075	1075	Italy	69	65-79	Male	Male	White	White	SQ08	9	5	No smoking	26,874496	Working from home and partly outside		No	1	Lives alone	Live with others	17	16	16-18	No	Test not done			No			NA	46	it	2020-11-30 19:33:49	2020-11-30 19:45:43	No	No	No	No	No	No	No	No	Yes	No	No	Yes	No	No
41296	5001078	1078	Italy	31	25-49	Male	Male	White	White	SQ07	8	4	No smoking	25,617285	Working from home		No	2	Lives with one other person	Live with others	18	18	16-18	No	Test not done			No			NA	46	en	2020-11-30 19:34:37	2020-11-30 19:46:04	Yes	No	No	No	No	No	No	No	No	No	No	No	No	No
41297	5001079	1079	Italy	38	25-49	Female	Female	White	White	SQ04	5	3	No smoking	20,324438	Working from home		No	1	Lives alone	Live alone	20	20	19 or more	No	Test not done			No			NA	46	it	2020-11-30 19:34:45	2020-11-30 19:44:08	No	No	No	No	No	No	No	No	No	No	Yes	No	No	No
41298	5001080	1080	Italy	49	25-49	Female	Female	NA			NA	NA		NA				NA			NA	NA			Negative	Negative	7.0	No			NA	31	it	2020-11-30 19:35:32	2020-11-30 19:37:13	Yes	No	No	No	No	No	No	No	No	No	No	No	No	No
41299	5001081	1081	Italy	44	25-49	Male	Male	White	White	SQ07	8	4	No smoking	22,893074	Working from home		No	4	3-6 people	Live with others	25	20	19 or more	Yes	Test not done			No			NA	46	it	2020-11-30 19:35:33	2020-11-30 19:45:33	Yes	No	No	No	No	No	No	No	No	No	No	No	No	No
41300	5001082	1082	Italy	52	50-64	Female	Female	White	White	SQ06	7	4	No smoking	18,218323	Working from home		No	3	3-6 people	Live with others	23	20	19 or more	No	Test not done			No			NA	46	it	2020-11-30 19:35:38	2020-11-30 19:47:35	Yes	No	No	No	No	No	No	No	No	No	No	No	No	No
41301	5001084	1084	Italy	58	50-64	Male	Male	White	White	SQ07	8	4	Tobacco	23,545706	Working from home and partly outside		No	1	Lives alone	Live with others	20	20	19 or more	No	Test not done			No			NA	46	it	2020-11-30 19:36:26	2020-11-30 19:51:59	No	No	No	No	No	No	No	No	Yes	No	No	Yes	No	No
41302	5001085	1085	Italy	60	50-64	Male	Male	White	White	SQ09	10	5	No smoking	20,061728	Working from home		No	3	3-6 people	Live with others	17	16	16-18	Yes	Test not done			Yes	No		3	46	en	2020-11-30 19:36:32	2020-11-30 19:51:05	Yes	No	No	No	No	No	No	No	No	No	No	No	No	No
41303	5001086	1086	Italy	28	25-49	Female	Female	White	White	SQ06	7	4	No smoking	21,192743	Working from home		No	3	3-6 people	Live with others	19	18	19 or more	Yes	Test not done			No			NA	46	it	2020-11-30 19:36:38	2020-11-30 19:46:29	No	No	No	No	No	No	No	No	No	No	No	No	No	No
41304	5001087	1087	Italy	59	50-64	Male	Male	White	White	SQ06	7	4	No smoking	27,7323	Working from home		No	4	3-6 people	Live with others	19	18	19 or more	No	Test not done			No			NA	46	en	2020-11-30 19:36:39	2020-11-30 19:50:03	Yes	No	No	No	No	No	No	No	No	No	No	No	No	No
41305	5001089	1089	Italy	31	25-49	Female	Female	White	White	SQ07	8	4	E-cigarette	20,060955	Working from home and partly outside		No	1	Lives alone	Live with others	22	20	19 or more	No	Test not done			No			NA	46	it	2020-11-30 19:36:49	2020-11-30 19:48:02	Yes	No	No	No	No	No	No	No	No	No	No	No	No	No
41306	5001090	1090	Italy	66	65-79	Female	Female	NA			NA	NA		NA				NA			NA	NA			Test not done			No			NA	31	en	2020-11-30 19:36:53	2020-11-30 19:42:23	No	No	No	No	No	Yes	No	No	No	No	No	No	No	No
41307	5001091	1091	Italy	30	25-49	Male	Male	White	White	SQ06	7	4	E-cigarette	NA	Working from home		No	1	Lives alone	Live with others	NA	NA		Yes	Test not done			No			NA	45	it	2020-11-30 19:37:07	2020-11-30 19:46:15	Yes	No	No	No	No	No	No	No	No	No	No	No	No	No
41308	5001092	1092	Italy	58	50-64	Female	Female	White	White	SQ06	7	4	Tobacco	25,390625	Working from home and partly outside		No	1	Lives alone	Live with others	NA	NA		Yes	Test not done			No			NA	46	it	2020-11-30 19:37:20	2020-11-30 19:48:50	Yes	No	No	No	No	No	No	No	No	No	No	No	No	No
41309	5001093	1093	Italy	44	25-49	Male	Male	White	White	SQ05	6	3	No smoking	29,40292	Working from home		No	2	Lives with one other person	Live with others	21	20	19 or more	No	Test not done			Yes	No		2	46	it	2020-11-30 19:37:24	2020-11-30 21:35:16	Yes	No	No	No	No	No	No	No	No	No	No	No	No	No
41310	5001095	1095	Italy	NA				NA			NA	NA		NA				NA			NA	NA									NA	2	en	2020-11-30 19:38:51	2020-11-30 19:39:42											NA
41311	5001096	1096	Italy	32	25-49	Female	Female	White	White	SQ04	5	3	No smoking	22,229061	Full-time student		No	46	More than 6 people	Live with others	8	0	Less than 11	Yes	Negative	Negative	7.0	No			NA	46	en	2020-11-30 19:38:58	2020-11-30 19:52:19	Yes	No	No	No	No	No	No	No	No	No	No	No	No	No
41312	5001097	1097	Italy	47	25-49	Female	Female	NA			NA	NA		NA				NA			NA	NA			Test not done			No			NA	31	it	2020-11-30 19:39:14	2020-11-30 19:41:04	Yes	No	No	No	No	No	No	No	No	No	No	No	No	No
41313	5001099	1099	Italy	41	25-49	Male	Male	White	White	SQ07	8	4	Tobacco	27,452887	Working from home and partly outside		No	1	Lives alone	Live alone	20	20	19 or more	Yes	Test not done			No			NA	46	en	2020-11-30 19:39:43	2020-11-30 19:47:52	Yes	No	No	No	No	No	No	No	No	No	No	No	No	No
41314	5001101	1101	Italy	42	25-49	Male	Male	White	White	SQ06	7	4	Tobacco	26,77551	Working from home		No	1	Lives alone	Live with others	8	0	Less than 11	No	Test not done			No			NA	46	it	2020-11-30 19:39:55	2020-11-30 19:51:01	Yes	No	No	No	No	No	No	No	No	No	No	No	No	No
41315	5001102	1102	Italy	36	25-49	Female	Female	White	White	SQ07	8	4	No smoking	22,265625	Working from home		No	1	Lives alone	Live with others	27	20	19 or more	No	Test not done			No			NA	46	en	2020-11-30 19:40:23	2020-11-30 20:01:10	Yes	No	No	No	No	No	No	No	No	No	No	No	No	No
41316	5001104	1104	Italy	38	25-49	Female	Female	White	White	SQ06	7	4	No smoking	20,65754	Working from home and partly outside		No	1	Lives alone	Live alone	21	20	19 or more	Yes	Test not done			No			NA	46	it	2020-11-30 19:41:04	2020-11-30 19:53:16	Yes	No	No	No	No	No	No	No	No	No	No	No	No	No
41317	5001105	1105	Italy	56	50-64	Male	Male	White	White	SQ05	6	3	Tobacco	27,041645	Working from home		No	2	Lives with one other person	Live with others	20	20	19 or more	Yes	Test not done			No			NA	46	en	2020-11-30 19:42:01	2020-11-30 19:57:49	No	No	No	No	No	No	Yes	No	No	No	No	No	No	No
41318	5001106	1106	Italy	NA				NA			NA	NA		NA				NA			NA	NA									NA	2	it	2020-11-30 19:42:08	2020-11-30 19:42:55											NA
41319	5001107	1107	Italy	29	25-49	Male	Male	White	White	SQ04	5	3	No smoking	28,735632	Working from home		No	29	More than 6 people	Live with others	2,5	0	Less than 11	No	Test not done			Yes	3.0		1	46	it	2020-11-30 19:42:13	2020-11-30 20:00:45	Yes	No	No	No	No	No	No	No	No	No	No	No	No	No
41320	5001108	1108	Italy	29	25-49	Male	Male	White	White	SQ06	7	4	Tobacco	22,09317	Working outside home	Healthcare - hospital	Yes	1	Lives alone	Live with others	6	0	Less than 11	No	Positive	Positive	More than 14 days			No	NA	46	it	2020-11-30 19:42:43	2020-11-30 20:19:14	Yes	No	No	No	No	No	No	No	No	No	No	No	No	No
41321	5001109	1109	Italy	26	25-49	Female	Female	White	White	SQ08	9	5	No smoking	18,75	Working from home		No	1	Lives alone	Live alone	21	20	19 or more	No	Test not done			Yes	3.0		8	46	en	2020-11-30 19:43:09	2020-11-30 19:59:55	Yes	No	No	No	No	No	No	No	No	No	No	No	No	No
41322	5001110	1110	Italy	28	25-49	Female	Female	White	White	SQ06	7	4	No smoking	NA	Working from home		No	1	Lives alone	Live with others	5	0	Less than 11	Yes	Negative	Negative	7.0	No			NA	46	en	2020-11-30 19:43:09	2020-11-30 19:50:00	Yes	No	No	No	No	No	No	No	No	No	No	No	No	No
41323	5001111	1111	Italy	31	25-49	Male	Male	White	White	SQ07	8	4	No smoking	24,074074	Working outside home	Healthcare - hospital	Yes	1	Lives alone	Live alone	23	20	19 or more	No	Positive	Positive	More than 14 days			No	NA	46	it	2020-11-30 19:43:09	2020-11-30 19:51:39	Yes	No	No	No	No	No	No	No	No	No	No	No	No	No
41324	5001112	1112	Italy	42	25-49	Female	Female	White	White	SQ07	8	4		NA	Working from home		No	1	Lives alone	Live alone	20	20	19 or more	No	Negative	Negative	7.0	No			NA	43	en	2020-11-30 19:43:24	2020-11-30 19:52:08	Yes	No	No	No	No	No	No	No	No	No	No	No	No	No
41325	5001113	1113	Italy	43	25-49	Female	Female	NA			NA	NA		NA				NA			NA	NA			Test not done			Yes	3.0		3	29	it	2020-11-30 19:43:55	2020-11-30 19:50:07	No	No	No	No	No	No	No	No	No	No	No	No	No	No
41326	5001115	1115	Italy	42	25-49	Male	Male	White	White	SQ07	8	4	No smoking	22,229061	Working from home		No	1	Lives alone	Live alone	20	20	19 or more	No	Test not done			Yes	3.0		2	46	en	2020-11-30 19:44:21	2020-11-30 20:24:26	Yes	No	No	No	No	No	No	No	No	No	No	No	No	No
41327	5001116	1116	Italy	65	65-79	Female	Female	White	White	SQ07	8	4	No smoking	NA	Working from home		No	NA		Live with others	17	16	16-18	No	Test not done			No			NA	46	en	2020-11-30 19:45:13	2020-11-30 19:56:08	Yes	No	No	No	No	No	No	No	No	No	No	Yes	No	No
41328	5001118	1118	Italy	68	65-79	Male	Male	White	White	SQ08	9	5	No smoking	24,221453	Working from home		No	NA		Live with others	18	18	16-18	No	Negative	Negative	7.0	No			NA	46	it	2020-11-30 19:45:25	2020-11-30 20:03:31	No	No	No	No	No	No	No	No	Yes	No	No	Yes	No	No
41329	5001119	1119	Italy	35	25-49	Female	Female	NA			NA	NA		NA				NA			NA	NA			Test not done			No			NA	34	it	2020-11-30 19:45:33	2020-11-30 20:02:29	Yes	No	No	No	No	No	No	No	No	No	No	No	No	No
41330	5001120	1120	Italy	29	25-49	Female	Female	NA			NA	NA		NA				NA			NA	NA			Test not done			Yes	3.0		3	4	en	2020-11-30 19:45:49	2020-11-30 19:55:02	No	No	No	No	No	No	No	No	No	No	No	No	No	No
41331	5001121	1121	Italy	27	25-49	Female	Female	White	White	SQ07	8	4	E-cigarette	17,908855	Working outside home	Healthcare - hospital	Yes	4	3-6 people	Live with others	26	20	19 or more	No	Positive	Positive	7.0			No	NA	46	en	2020-11-30 19:46:24	2020-11-30 20:00:34	Yes	No	No	No	No	No	No	No	No	No	No	No	No	No
41332	5001122	1122	Italy	40	25-49	Female	Female	NA			NA	NA		NA				NA			NA	NA			Positive	Positive	7-14 days			No	NA	41	it	2020-11-30 19:46:25	2020-11-30 19:50:06	Yes	No	No	No	No	No	No	No	No	No	No	No	No	No
41333	5001123	1123	Italy	48	25-49	Male	Male	White	White	SQ07	8	4	Tobacco	24,618103	Working from home and partly outside		No	1	Lives alone	Live alone	21	20	19 or more	Yes	Test not done			No			NA	46	en	2020-11-30 19:46:39	2020-11-30 20:55:30	No	No	No	No	No	No	No	No	Yes	No	No	Yes	No	No
41334	5001125	1125	Italy	NA				NA			NA	NA		NA				NA			NA	NA									NA	1	en	2020-11-30 19:47:26	2020-11-30 19:47:56											NA
41335	5001126	1126	Italy	25	25-49	Male	Male	White	White	SQ07	8	4	No smoking	20,061728	Working from home		No	1	Lives alone	Live with others	18	18	16-18	No	Test not done			No			NA	46	en	2020-11-30 19:47:46	2020-11-30 19:56:03	No	Yes	No	No	No	No	No	No	No	No	No	No	No	No
41336	5001127	1127	Italy	56	50-64	Male	Male	White	White	SQ07	8	4	No smoking	21,22449	Working from home and partly outside		No	1	Lives alone	Live alone	20	20	19 or more	No	Positive	Positive	7.0		3.0	Yes	2	46	it	2020-11-30 19:47:46	2020-11-30 20:06:41	No	No	No	No	No	No	No	Yes	Yes	No	No	Yes	No	Yes
41337	5001128	1128	Italy	32	25-49	Male	Male	White	White	SQ07	8	4	No smoking	30,42185	Working from home		No	1	Lives alone	Live with others	8	0	Less than 11	No	Negative	Negative	7.0	No			NA	46	it	2020-11-30 19:47:55	2020-11-30 20:24:42	Yes	No	No	No	No	No	No	No	No	No	No	No	No	No
41338	5001129	1129	Italy	25	25-49	Female	Female	White	White	SQ06	7	4	No smoking	18,591131	Working from home		No	3	3-6 people	Live with others	18	18	16-18	Yes	Test not done			No			NA	46	en	2020-11-30 19:48:24	2020-11-30 20:02:47	Yes	No	No	No	No	No	No	No	No	No	No	No	No	No
41339	5001131	1131	Italy	56	50-64	Female	Female	White	White	SQ07	8	4	No smoking	NA	Working from home and partly outside		No	3	3-6 people	Live with others	18	18	16-18	No	Test not done			No			NA	46	en	2020-11-30 19:49:40	2020-11-30 20:17:20	Yes	No	No	No	No	No	No	No	No	No	No	No	No	No
41340	5001132	1132	Italy	41	25-49	Female	Female	NA			NA	NA		NA				NA			NA	NA			Negative	Negative	7.0				NA	4	en	2020-11-30 19:50:48	2020-11-30 19:53:04	Yes	No	No	No	No	No	No	No	No	No	No	No	No	No
41341	5001133	1133	Italy	32	25-49	Female	Female	White	White	SQ06	7	4	No smoking	23,4375	Working from home and partly outside		No	3	3-6 people	Live with others	23	20	19 or more	No	Test not done			No			NA	46	it	2020-11-30 19:50:54	2020-11-30 20:01:59	Yes	No	No	No	No	No	No	No	No	No	No	No	No	No
41342	5001135	1135	Italy	NA		Female	Female	White	White	SQ04	5	3	Tobacco	20,93664	Working from home and partly outside		No	NA		Live with others	6	0	Less than 11	Yes	Test not done			No			NA	46	en	2020-11-30 19:51:44	2020-11-30 20:17:30	No	No	No	No	No	No	No	No	No	No	No	No	No	No
41343	5001136	1136	Italy	54	50-64	Female	Female	White	White	SQ05	6	3	No smoking	24,14152	Working from home		No	3	3-6 people	Live with others	13	0	13-15	Yes	Test not done			No			NA	46	it	2020-11-30 19:52:48	2020-11-30 20:16:42	No	No	No	No	No	No	No	No	Yes	No	No	No	No	No
41344	5001137	1137	Italy	NA		Female	Female	NA			NA	NA		NA				NA			NA	NA			Test not done			No			NA	31	en	2020-11-30 19:52:50	2020-11-30 19:55:26	No	No	No	No	No	No	No	No	No	No	Yes	No	No	No
41345	5001139	1139	Italy	26	25-49	Male	Male	South Asian	South Asian	SQ02	3	2	No smoking	19,379198	Full-time student		No	4	3-6 people	Live with others	3	0	Less than 11	No	Test not done			No			NA	46	en	2020-11-30 19:53:18	2020-11-30 20:16:43	Yes	No	No	No	No	No	No	No	No	No	No	No	No	No
41346	5001140	1140	Italy	50	50-64	Female	Female	White	White	SQ07	8	4	No smoking	23,828125	Working from home and partly outside		No	4	3-6 people	Live with others	21	20	19 or more	No	Negative	Negative	7.0	No			NA	46	en	2020-11-30 19:53:35	2020-11-30 20:03:02	Yes	No	No	No	No	No	No	No	No	No	No	No	No	No
41347	5001141	1141	Italy	37	25-49	Female	Female	White	White	SQ06	7	4	Tobacco	28,075043	Working from home		No	1	Lives alone	Live alone	18	18	16-18	No	Test not done			No			NA	46	it	2020-11-30 19:54:09	2020-11-30 20:03:14	Yes	No	No	No	No	No	No	No	No	No	No	No	No	No
41348	5001145	1145	Italy	32	25-49	Male	Male	Chinese	Other	SQ04	5	3	No smoking	17,211086	Working from home		No	1	Lives alone	Live alone	18	18	16-18	No	Test not done			No			NA	46	en	2020-11-30 19:54:53	2020-11-30 20:03:51	Yes	No	No	No	No	No	No	No	No	No	No	No	No	No
41349	5001147	1147	Italy	NA				NA			NA	NA		NA				NA			NA	NA									NA	2	it	2020-11-30 19:55:41	2020-11-30 19:57:08											NA
41350	5001149	1149	Italy	46	25-49	Male	Male	White	White	SQ07	8	4	No smoking	NA	Working from home		No	3	3-6 people	Live with others	21	20	19 or more	Yes	Test not done			No			NA	46	en	2020-11-30 19:55:49	2020-11-30 20:06:53	Yes	No	No	No	No	No	No	No	No	No	No	No	No	No
41351	5001150	1150	Italy	34	25-49	Female	Female	White	White	SQ06	7	4	Tobacco	18,929152	Working from home and partly outside		No	1	Lives alone	Live with others	21	20	19 or more	Yes	Test not done			No			NA	46	it	2020-11-30 19:56:01	2020-11-30 20:12:19	Yes	No	No	No	No	No	No	No	No	No	No	No	No	No
41352	5001151	1151	Italy	51	50-64	Male	Male	White	White	SQ06	7	4	No smoking	23,765432	Working from home		No	2	Lives with one other person	Live with others	21	20	19 or more	No	Negative	Negative	More than 14 days	Yes	3.0		3	46	it	2020-11-30 19:56:25	2020-11-30 20:07:56	No	No	No	No	No	No	No	No	No	No	No	No	No	No
41353	5001152	1152	Italy	29	25-49	Female	Female	White	White	SQ07	8	4	No smoking	22,265625	Working outside home	Healthcare - hospital	Yes	1	Lives alone	Live with others	23	20	19 or more	No	Negative	Negative	7-14 days	No			NA	46	it	2020-11-30 19:56:28	2020-11-30 20:10:54	Yes	No	No	No	No	No	No	No	No	No	No	No	No	No
41354	5001153	1153	Italy	42	25-49	Male	Male	White	White	SQ07	8	4	No smoking	22,160666	Working outside home	Other	Yes	2	Lives with one other person	Live with others	16	16	16-18	No	Test not done			No			NA	46	it	2020-11-30 19:57:24	2020-11-30 20:10:52	Yes	No	No	No	No	No	No	No	No	No	No	No	No	No
41355	5001154	1154	Italy	53	50-64	Female	Female	White	White	SQ06	7	4	E-cigarette	24,242424	Working from home		No	3	3-6 people	Live with others	23	20	19 or more	Yes	Test not done			Yes	3.0		2	46	it	2020-11-30 19:57:53	2020-11-30 20:18:16	Yes	No	No	No	No	No	No	No	No	No	No	No	No	No
41356	5001156	1156	Italy	30	25-49	Female	Female	White	White	SQ05	6	3	No smoking	20,20202	Working from home		No	2	Lives with one other person	Live with others	18	18	16-18	Yes	Test not done			No			NA	46	it	2020-11-30 19:57:54	2020-11-30 20:10:39	No	No	No	No	No	No	No	No	No	No	No	No	No	No
41357	5001157	1157	Italy	66	65-79	Male	Male	White	White	SQ06	7	4	Tobacco	24,221453	Working from home and partly outside		No	1	Lives alone	Live alone	20	20	19 or more	No	Test not done			No			NA	46	it	2020-11-30 19:57:57	2020-11-30 20:13:19	No	No	No	No	No	No	Yes	No	No	No	No	Yes	No	No
41358	5001158	1158	Italy	31	25-49	Female	Female	White	White	SQ02	3	2	No smoking	21,63115	Working from home and partly outside		No	2	Lives with one other person	Live with others	0	0	Less than 11	No	Test not done			No			NA	46	it	2020-11-30 19:57:59	2020-11-30 20:09:32	Yes	No	No	No	No	No	No	No	No	No	No	No	No	No
41359	5001159	1159	Italy	62	50-64	Female	Female	White	White	SQ06	7	4	Tobacco	22,476587	Working from home and partly outside		No	1	Lives alone	Live alone	20	20	19 or more	No	Test not done			No			NA	46	it	2020-11-30 19:58:23	2020-11-30 20:11:15	Yes	No	No	No	No	No	No	No	No	No	No	Yes	Yes	No
41360	5001160	1160	Italy	65	65-79	Female	Female	White	White	SQ02	3	2	No smoking	17,432852	Working outside home	Healthcare - hospital	Yes	1	Lives alone	Live alone	22	20	19 or more	No	Negative	Negative	7.0	No			NA	46	en	2020-11-30 19:59:30	2020-11-30 20:16:59	No	No	No	No	No	No	No	No	No	No	No	No	No	Yes
41361	5001161	1161	Italy	29	25-49	Male	Male	White	White	SQ05	6	3	No smoking	26,12245	Working from home		No	3	3-6 people	Live with others	5	0	Less than 11	No	Test not done			No			NA	46	it	2020-11-30 19:59:35	2020-11-30 20:06:34	Yes	No	No	No	No	No	No	No	No	No	No	No	No	No
41362	5001162	1162	Italy	46	25-49	Female	Female	White	White	SQ02	3	2	No smoking	NA	Umemployed		No	1	Lives alone	Live alone	17	16	16-18	No	Negative	Negative	7.0	No			NA	46	en	2020-11-30 19:59:36	2020-11-30 20:09:06	No	No	No	No	No	Yes	No	No	No	No	No	No	No	No
41363	5001163	1163	Italy	27	25-49	Female	Female	White	White	SQ04	5	3	No smoking	21,633316	Full-time student		No	1	Lives alone	Live with others	10	0	Less than 11	No	Positive	Positive	7-14 days			No	NA	46	en	2020-11-30 19:59:46	2020-11-30 20:25:13	Yes	No	No	No	No	No	No	No	No	No	No	No	No	No
41364	5001165	1165	Italy	55	50-64	Female	Female	White	White	SQ06	7	4	No smoking	25,344353	Working outside home	Other	Yes	2	Lives with one other person	Live with others	2	0	Less than 11	Yes	Test not done			Yes	3.0		5	46	it	2020-11-30 20:00:09	2020-11-30 20:22:13	No	No	No	No	No	No	No	No	No	No	No	No	No	No
41365	5001167	1167	Italy	47	25-49	Male	Male	NA			NA	NA		NA				NA			NA	NA									NA	3	it	2020-11-30 20:00:13	2020-11-30 20:01:35	Yes	No	No	No	No	No	No	No	No	No	No	No	No	No
41366	5001168	1168	Italy	41	25-49	Female	Female	White	White	SQ02	3	2	No smoking	22,600264	Working from home		No	2	Lives with one other person	Live with others	21	20	19 or more	No	Negative	Negative	7.0	No			NA	46	en	2020-11-30 20:00:51	2020-11-30 20:15:01	Yes	No	No	No	No	No	No	No	No	No	No	No	No	No
41367	5001171	1171	Italy	28	25-49	Female	Female	White	White	SQ06	7	4	Tobacco	20,3125	Working from home		No	3	3-6 people	Live with others	20	20	19 or more	Yes	Test not done			No			NA	46	it	2020-11-30 20:01:32	2020-11-30 20:13:43	Yes	No	No	No	No	No	No	No	No	No	No	No	No	No
41368	5001174	1174	Italy	35	25-49	Female	Female	White	White	SQ06	7	4	No smoking	22,862534	Working from home and partly outside		No	1	Lives alone	Live alone	18	18	16-18	Yes	Negative	Negative	7.0	No			NA	46	en	2020-11-30 20:02:14	2020-11-30 20:11:39	Yes	No	No	No	No	No	No	No	No	No	No	No	No	No
41369	5001176	1176	Italy	42	25-49	Male	Male	White	White	SQ07	8	4	No smoking	33,217995	Working from home		No	NA		Live with others	NA	NA		Yes	Test not done			No			NA	46	it	2020-11-30 20:02:25	2020-11-30 20:27:28	Yes	No	No	No	No	No	No	No	No	No	No	No	No	No
41370	5001177	1177	Italy	28	25-49	Male	Male	White	White	SQ07	8	4	Tobacco	25,180784	Working from home and partly outside		No	1	Lives alone	Live with others	22	20	19 or more	Yes	Positive	Positive	7-14 days			No	NA	46	it	2020-11-30 20:02:27	2020-11-30 20:11:49	Yes	No	No	No	No	No	No	No	No	No	No	No	No	No
41371	5001178	1178	Italy	43	25-49	Female	Female	White	White	SQ07	8	4	Tobacco	20,829996	Working from home		No	2	Lives with one other person	Live with others	18	18	16-18	No	Test not done			No			NA	45	it	2020-11-30 20:02:28	2020-11-30 20:16:20	Yes	No	No	No	No	No	No	No	No	No	No	No	No	No
41372	5001179	1179	Italy	25	25-49	Male	Male	White	White	SQ06	7	4	No smoking	20,549887	Working from home		No	2	Lives with one other person	Live with others	NA	NA		No	Test not done			No			NA	46	en	2020-11-30 20:02:47	2020-11-30 20:17:47	Yes	No	No	No	No	No	No	No	No	No	No	No	No	No
41373	5001180	1180	Italy	27	25-49	Male	Male	White	White	SQ04	5	3	Tobacco	22,839506	Other		No	3	3-6 people	Live with others	1	0	Less than 11	No	Positive	Positive	7.0			No	NA	46	it	2020-11-30 20:02:55	2020-11-30 20:14:38	Yes	No	No	No	No	No	No	No	No	No	No	No	No	No
41374	5001181	1181	Italy	34	25-49	Female	Female	White	White	SQ07	8	4	No smoking	19,721037	Working from home and partly outside		No	4	3-6 people	Live with others	21	20	19 or more	No	Negative	Negative	7.0	No			NA	46	it	2020-11-30 20:03:16	2020-11-30 20:12:39	No	No	No	No	No	No	No	No	No	No	No	No	No	No
41375	5001182	1182	Italy	35	25-49	Female	Female	White	White	SQ05	6	3	No smoking	20,20202	Other		No	NA		Live with others	NA	NA		Yes	Negative	Negative	7.0	No			NA	46	it	2020-11-30 20:03:54	2020-11-30 20:22:01	Yes	No	No	No	No	No	No	No	No	No	No	No	No	No
41376	5001183	1183	Italy	25	25-49	Female	Female	White	White	SQ06	7	4	No smoking	21,461937	Working from home		No	1	Lives alone	Live with others	19	18	19 or more	Yes	Test not done			No			NA	46	it	2020-11-30 20:04:31	2020-11-30 20:16:02	Yes	No	No	No	No	No	No	No	No	No	No	No	No	No
41377	5001184	1184	Italy	51	50-64	Male	Male	White	White	SQ07	8	4	No smoking	29,757786	Working from home		No	4	3-6 people	Live with others	13	0	13-15	No	Test not done			Yes	3.0		5	46	it	2020-11-30 20:04:34	2020-11-30 21:10:46	Yes	No	No	No	No	No	No	No	No	No	No	Yes	No	No
41378	5001186	1186	Italy	35	25-49	Female	Female	White	White	SQ06	7	4	No smoking	26,533758	Umemployed		No	3	3-6 people	Live with others	22	20	19 or more	No	Test not done			No			NA	46	it	2020-11-30 20:05:17	2020-11-30 20:15:05	Yes	No	No	No	No	No	No	No	No	No	No	No	No	No
41379	5001188	1188	Italy	42	25-49	Male	Male	White	White	SQ04	5	3	No smoking	24,801588	Working from home		No	1	Lives alone	Live with others	21	20	19 or more	Yes	Positive	Positive	7-14 days			No	NA	46	it	2020-11-30 20:06:57	2020-11-30 20:32:06	Yes	No	No	No	No	No	No	No	No	No	No	No	No	No
41380	5001189	1189	Italy	52	50-64	Female	Female	White	White	SQ06	7	4	No smoking	19,467402	Working from home		No	2	Lives with one other person	Live with others	18	18	16-18	No	Test not done			No			NA	46	en	2020-11-30 20:07:51	2020-11-30 20:20:41	Yes	No	No	No	No	No	No	No	No	No	No	No	No	No
41381	5001190	1190	Italy	30	25-49	Female	Female	White	White	SQ06	7	4	No smoking	21,875	Working from home		No	2	Lives with one other person	Live with others	18	18	16-18	No	Negative	Negative	7.0	Yes	3.0		3	46	it	2020-11-30 20:07:51	2020-11-30 20:22:00	Yes	No	No	No	No	No	No	No	No	No	No	No	No	No
41382	5001192	1192	Italy	31	25-49	Female	Female	White	White	SQ06	7	4	No smoking	20,438166	Other		No	2	Lives with one other person	Live with others	18	18	16-18	No	Test not done			Yes	3.0		2	46	it	2020-11-30 20:10:02	2020-11-30 20:26:02	Yes	No	No	No	No	No	No	No	No	No	No	No	No	No
41383	5001193	1193	Italy	55	50-64	Female	Female	White	White	SQ05	6	3	No smoking	23,922422	Working outside home	Healthcare - hospital	Yes	2	Lives with one other person	Live with others	3	0	Less than 11	Yes	Negative	Negative	7.0	No			NA	46	it	2020-11-30 20:10:05	2020-11-30 20:40:11	Yes	No	No	No	No	No	No	No	No	No	No	No	No	No
41384	5001195	1195	Italy	29	25-49	Male	Male	White	White	SQ07	8	4	No smoking	22,857143	Working outside home	Healthcare - community	Yes	2	Lives with one other person	Live with others	22	20	19 or more	No	Test not done			No			NA	46	it	2020-11-30 20:12:34	2020-11-30 20:26:47	No	Yes	No	No	No	No	No	No	No	No	No	No	No	No
41385	5001196	1196	Italy	46	25-49	Male	Male	White	White	SQ05	6	3	No smoking	24,879179	Working from home		No	3	3-6 people	Live with others	15	14	13-15	No	Test not done			No			NA	46	it	2020-11-30 20:12:56	2020-11-30 20:19:56	No	No	No	No	No	No	No	No	Yes	No	No	Yes	No	No
41386	5001198	1198	Italy	25	25-49	Male	Male	White	White	SQ06	7	4	No smoking	21,604939	Working from home and partly outside		No	3	3-6 people	Live with others	6	0	Less than 11	Yes	Negative	Negative	Other	No			NA	46	it	2020-11-30 20:14:06	2020-11-30 20:21:42	Yes	No	No	No	No	No	No	No	No	No	No	No	No	No
41387	5001200	1200	Italy	35	25-49	Male	Male	White	White	SQ05	6	3	No smoking	20,983988	Working from home		No	1	Lives alone	Live with others	21	20	19 or more	No	Test not done			No			NA	46	it	2020-11-30 20:14:42	2020-11-30 20:36:13	Yes	No	No	No	No	No	No	No	No	No	No	No	No	No
41388	5001201	1201	Italy	53	50-64	Male	Male	White	White	SQ06	7	4	No smoking	21,847008	Working from home and partly outside		No	1	Lives alone	Live alone	18	18	16-18	No	Test not done			No			NA	46	en	2020-11-30 20:14:54	2020-11-30 20:29:16	Yes	No	No	No	No	No	No	No	No	No	No	No	No	No
41389	5001202	1202	Italy	34	25-49	Female	Female	White	White	SQ03	4	2	No smoking	20,20202	Working from home		No	2	Lives with one other person	Live with others	21	20	19 or more	Yes	Test not done			No			NA	46	it	2020-11-30 20:15:34	2020-11-30 20:28:57	Yes	No	No	No	No	No	No	No	No	No	No	No	No	No
41390	5001204	1204	Italy	26	25-49	Female	Female	White	White	SQ04	5	3	Tobacco	19,031141	Working from home		No	1	Lives alone	Live with others	18	18	16-18	No	Negative	Negative	7.0	No			NA	46	en	2020-11-30 20:15:52	2020-11-30 20:24:52	Yes	No	No	No	No	No	No	No	No	No	No	No	No	No
41391	5001205	1205	Italy	58	50-64	Female	Female	White	White	SQ05	6	3	Tobacco	18,424036	Working from home		No	1	Lives alone	Live alone	18	18	16-18	No	Test not done			No			NA	46	en	2020-11-30 20:16:00	2020-11-30 20:25:47	Yes	No	No	No	No	No	No	No	No	No	No	No	No	No
41392	5001206	1206	Italy	32	25-49	Male	Male	White	White	SQ06	7	4	No smoking	30,930439	Working outside home	Healthcare - hospital	Yes	1	Lives alone	Live with others	10	0	Less than 11	No	Negative	Negative	7-14 days	Yes	3.0		3	46	it	2020-11-30 20:16:00	2020-11-30 20:27:54	Yes	No	No	No	No	No	No	No	No	No	No	No	No	No
41393	5001207	1207	Italy	41	25-49	Male	Male	White	White	SQ06	7	4	E-cigarette	21,604939	Working from home		No	1	Lives alone	Live with others	21	20	19 or more	No	Test not done			No			NA	46	it	2020-11-30 20:16:24	2020-11-30 20:26:20	Yes	No	No	No	No	No	No	No	No	No	No	No	No	No
41394	5001208	1208	Italy	49	25-49	Female	Female	White	White	SQ07	8	4	No smoking	24,02381	Working from home		No	4	3-6 people	Live with others	18	18	16-18	No	Test not done			No			NA	46	it	2020-11-30 20:17:11	2020-11-30 20:25:15	No	No	No	No	No	No	No	No	Yes	No	No	Yes	No	No
41395	5001209	1209	Italy	63	50-64	Female	Female	White	White	SQ06	7	4	No smoking	20,904196	Working from home		No	1	Lives alone	Live alone	NA	NA		No	Negative	Negative	7.0	No			NA	46	en	2020-11-30 20:17:35	2020-11-30 20:37:17	No	No	No	No	No	No	No	No	No	No	Yes	No	No	No
41396	5001210	1210	Italy	28	25-49	Male	Male	White	White	SQ04	5	3	No smoking	25,484764	Working from home		No	1	Lives alone	Live with others	13	0	13-15	No	Test not done			No			NA	46	it	2020-11-30 20:20:11	2020-11-30 20:27:12	Yes	No	No	No	No	No	No	No	No	No	No	No	No	No
41397	5001211	1211	Italy	28	25-49	Female	Female	White	White	SQ07	8	4	No smoking	22,761467	Working outside home	Healthcare - hospital	Yes	2	Lives with one other person	Live with others	21	20	19 or more	No	Negative	Negative	7.0	No			NA	46	it	2020-11-30 20:20:32	2020-11-30 20:42:01	Yes	No	No	No	No	No	No	No	No	No	No	No	No	No
41398	5001212	1212	Italy	62	50-64	Male	Male	White	White	SQ07	8	4	No smoking	24,930748	Working from home		No	1	Lives alone	Live with others	18	18	16-18	Yes	Test not done			No			NA	46	it	2020-11-30 20:20:37	2020-11-30 20:29:03	Yes	No	No	No	No	No	No	No	No	No	No	No	No	No
41399	5001213	1213	Italy	62	50-64	Male	Male	NA			NA	NA		NA				NA			NA	NA			Negative	Negative	7.0	No			NA	31	en	2020-11-30 20:20:45	2020-11-30 20:26:26	Yes	No	No	No	No	No	No	No	No	No	No	No	No	No
41400	5001214	1214	Italy	57	50-64	Female	Female	White	White	SQ07	8	4	No smoking	22,959087	Working from home		No	1	Lives alone	Live with others	20	20	19 or more	No	Test not done			No			NA	46	it	2020-11-30 20:22:38	2020-11-30 20:35:34	No	No	No	No	No	No	No	No	No	No	No	No	No	No
41401	5001215	1215	Italy	NA				NA			NA	NA		NA				NA			NA	NA									NA	2	en	2020-11-30 20:24:24	2020-11-30 20:25:12											NA
41402	5001218	1218	Italy	30	25-49	Male	Male	White	White	SQ06	7	4	No smoking	21,22449	Working outside home	Healthcare - hospital	Yes	1	Lives alone	Live alone	10	0	Less than 11	No	Negative	Negative	7.0	Yes	3.0		2	46	en	2020-11-30 20:26:41	2020-11-30 20:41:15	Yes	No	No	No	No	No	No	No	No	No	No	No	No	No
41403	5001219	1219	Italy	29	25-49	Male	Male	White	White	SQ07	8	4	Tobacco	24,307243	Working outside home	Healthcare - hospital	Yes	1	Lives alone	Live alone	23	20	19 or more	Yes	Negative	Negative	7.0	No			NA	46	it	2020-11-30 20:26:41	2020-11-30 20:38:01	No	Yes	No	No	No	No	No	No	No	No	No	No	No	No
41404	5001222	1222	Italy	25	25-49	Female	Female	White	White	SQ02	3	2	Tobacco	19,227688	Working from home and partly outside		No	3	3-6 people	Live with others	NA	NA		No	Test not done			No			NA	46	it	2020-11-30 20:27:00	2020-11-30 20:38:09	Yes	No	No	No	No	No	No	No	No	No	No	No	No	No
41405	5001223	1223	Italy	28	25-49	Female	Female	White	White	SQ07	8	4		NA	Other		No	NA			NA	NA			Negative	Negative	7.0	No			NA	42	it	2020-11-30 20:27:19	2020-11-30 20:33:05	Yes	No	No	No	No	No	No	No	No	No	No	No	No	No
41406	5001224	1224	Italy	34	25-49	Male	Male	NA		SQ08	9	5	No smoking	20,281233	Working from home		No	3	3-6 people	Live with others	20	20	19 or more	No	Negative	Negative	7.0	No			NA	46	en	2020-11-30 20:27:42	2020-11-30 20:36:17	Yes	No	No	No	No	No	No	No	No	No	No	No	No	No
41407	5001225	1225	Italy	26	25-49	Male	Male	White	White	SQ05	6	3	No smoking	21,604939	Working from home and partly outside		No	2	Lives with one other person	Live with others	18	18	16-18	No	Test not done			No			NA	46	it	2020-11-30 20:28:35	2020-11-30 20:33:51	No	Yes	No	No	No	No	No	No	No	No	No	No	No	No
41408	5001226	1226	Italy	27	25-49	Male	Male	White	White	SQ06	7	4	No smoking	18,518518	Working from home		No	1	Lives alone	Live with others	24	20	19 or more	Yes	Test not done			No			NA	46	it	2020-11-30 20:28:46	2020-11-30 20:48:23	Yes	No	No	No	No	No	No	No	No	No	No	No	No	No
41409	5001227	1227	Italy	43	25-49	Male	Male	White	White	SQ08	9	5	Tobacco	25,712198	Working from home		No	0	Lives alone	Live with others	22	20	19 or more	No	Test not done			No			NA	46	it	2020-11-30 20:29:25	2020-11-30 20:38:49	Yes	No	No	No	No	No	No	No	No	No	No	No	No	No
41410	5001228	1228	Italy	66	65-79	Male	Male	White	White	SQ10	NA	NA	Tobacco	27,681662	Working from home		No	1	Lives alone	Live alone	24	20	19 or more	No	Test not done			No			NA	46	en	2020-11-30 20:29:27	2020-11-30 20:39:30	Yes	No	No	No	No	No	No	No	No	No	No	No	No	No
41411	5001229	1229	Italy	32	25-49	Male	Male	White	White	SQ09	10	5	No smoking	19,883854	Working outside home	Healthcare - community	Yes	2	Lives with one other person	Live with others	20	20	19 or more	Yes	Negative	Negative	7.0	No			NA	46	it	2020-11-30 20:29:31	2020-11-30 20:44:35	Yes	No	No	No	No	No	No	No	No	No	No	No	No	No
41412	5001233	1233	Italy	63	50-64	Male	Male	White	White	SQ10	NA	NA	No smoking	23,04002	Working from home and partly outside		No	1	Lives alone	Live with others	18	18	16-18	No	Negative	Negative	7.0	No			NA	46	it	2020-11-30 20:34:23	2020-11-30 20:45:31	Yes	No	No	No	No	No	No	No	No	No	No	No	No	No
41413	5001234	1234	Italy	57	50-64	Male	Male	White	White	SQ07	8	4	No smoking	27,459822	Working from home		No	1	Lives alone	Live alone	20	20	19 or more	Yes	Negative	Negative	No symptoms	Yes	3.0		4	46	en	2020-11-30 20:34:33	2020-11-30 20:52:54	No	No	No	No	No	No	No	No	Yes	No	No	Yes	No	No
41414	5001235	1235	Italy	61	50-64	Male	Male	White	White	SQ07	8	4	No smoking	23,98687	Working from home		No	3	3-6 people	Live with others	NA	NA		No	Negative	Negative	7.0	Yes	3.0		0	46	it	2020-11-30 20:35:27	2020-11-30 20:56:02	Yes	No	No	No	No	No	No	No	No	No	No	No	No	No
41415	5001236	1236	Italy	60	50-64	Male	Male	White	White	SQ07	8	4	No smoking	26,12245	Working from home		No	3	3-6 people	Live with others	21	20	19 or more	No	Test not done			No			NA	46	en	2020-11-30 20:36:50	2020-11-30 22:20:11	No	No	No	No	No	No	No	No	Yes	No	No	Yes	No	No
41416	5001237	1237	Italy	55	50-64	Male	Male	White	White	SQ08	9	5	No smoking	20,37037	Working from home and partly outside		No	5	3-6 people	Live with others	20	20	19 or more	No	Test not done			No			NA	46	it	2020-11-30 20:36:56	2020-11-30 20:48:56	Yes	No	No	No	No	No	No	No	No	No	No	No	No	No
41417	5001238	1238	Italy	26	25-49	Female	Female	White	White	SQ07	8	4	No smoking	20,56933	Working from home		No	3	3-6 people	Live with others	18	18	16-18	Yes	Test not done			Yes	3.0		1	46	en	2020-11-30 20:37:22	2020-11-30 20:50:55	Yes	No	No	No	No	No	No	No	No	No	No	No	No	No
41418	5001239	1239	Italy	64	50-64	Male	Male	White	White	SQ01	2	1	No smoking	25,059307	Working from home		No	1	Lives alone	Live with others	18	18	16-18	No	Test not done			No			NA	46	en	2020-11-30 20:37:59	2020-11-30 20:46:01	Yes	No	No	No	No	No	No	No	No	No	No	Yes	No	No
41419	5001240	1240	Italy	25	25-49	Female	Female	NA			NA	NA		NA				NA			NA	NA			Test not done			No			NA	31	en	2020-11-30 20:38:13	2020-11-30 20:40:38	Yes	No	No	No	No	No	No	No	No	No	No	No	No	No
41420	5001241	1241	Italy	32	25-49	Female	Female	White	White	SQ06	7	4	No smoking	21,612812	Working from home and partly outside		No	2	Lives with one other person	Live with others	18	18	16-18	No	Test not done			No			NA	46	it	2020-11-30 20:38:57	2020-11-30 20:53:45	Yes	No	No	No	No	No	No	No	No	No	No	No	No	No
41421	5001242	1242	Italy	39	25-49	Female	Female	White	White	SQ08	9	5	No smoking	22,773186	Working from home		No	3	3-6 people	Live with others	30	20	19 or more	Yes	Test not done			No			NA	46	it	2020-11-30 20:39:08	2020-11-30 21:41:12	No	No	No	No	Yes	No	No	No	No	No	No	No	No	No
41422	5001244	1244	Italy	53	50-64	Female	Female	White	White	SQ05	6	3	No smoking	22,530613	Working from home		No	1	Lives alone	Live alone	NA	NA		Yes	Test not done			Yes	3.0		1	46	en	2020-11-30 20:40:01	2020-11-30 21:18:27	No	No	No	No	No	No	No	No	Yes	No	No	Yes	No	No
41423	5001245	1245	Italy	50	50-64	Female	Female	White	White	SQ07	8	4	No smoking	23,836735	Working from home		No	3	3-6 people	Live with others	20	20	19 or more	No	Test not done			No			NA	46	en	2020-11-30 20:40:09	2020-11-30 20:58:57	Yes	No	No	No	No	No	No	No	No	No	No	No	No	No
41424	5001246	1246	Italy	62	50-64	Male	Male	White	White	SQ07	8	4	Tobacco	26,77551	Working from home		No	5	3-6 people	Live with others	18	18	16-18	No	Test not done			No			NA	46	it	2020-11-30 20:41:50	2020-11-30 20:56:46	No	No	Yes	No	No	No	No	No	No	No	No	No	No	No
41425	5001247	1247	Italy	58	50-64	Female	Female	White	White	SQ07	8	4	No smoking	23,372576	Working from home		No	2	Lives with one other person	Live with others	17	16	16-18	Yes	Test not done			No			NA	46	en	2020-11-30 20:42:17	2020-11-30 20:54:05	Yes	No	No	No	No	No	No	No	No	No	No	No	No	No
41426	5001248	1248	Italy	46	25-49	Male	Male	White	White	SQ07	8	4	No smoking	25,951557	Working from home		No	4	3-6 people	Live with others	21	20	19 or more	No	Test not done			No			NA	46	en	2020-11-30 20:43:11	2020-11-30 20:51:14	Yes	No	No	No	No	No	No	No	No	No	No	No	No	No
41427	5001249	1249	Italy	47	25-49	Female	Female	White	White	SQ07	8	4	No smoking	22,230988	Working from home		No	3	3-6 people	Live with others	20	20	19 or more	Yes	Test not done			No			NA	46	it	2020-11-30 20:44:09	2020-11-30 20:55:18	Yes	No	No	No	No	No	No	No	No	No	No	No	No	No
41428	5001250	1250	Italy	57	50-64	Male	Male	White	White	SQ07	8	4	No smoking	24,41928	Working from home		No	1	Lives alone	Live alone	21	20	19 or more	No	Test not done			No			NA	46	it	2020-11-30 20:45:54	2020-11-30 20:55:54	Yes	No	No	No	No	No	No	No	No	No	No	No	No	No
41429	5001251	1251	Italy	NA				NA			NA	NA		NA				NA			NA	NA									NA	2	it	2020-11-30 20:46:43	2020-11-30 20:47:28											NA
41430	5001254	1254	Italy	26	25-49	Male	Male	NA			NA	NA		NA				NA			NA	NA			Test not done			No			NA	41	it	2020-11-30 20:49:35	2020-11-30 21:01:56	Yes	No	No	No	No	No	No	No	No	No	No	No	No	No
41431	5001255	1255	Italy	32	25-49	Female	Female	White	White	SQ03	4	2	No smoking	21,545092	Working from home and partly outside		No	2	Lives with one other person	Live with others	21	20	19 or more	No	Test not done			No			NA	46	it	2020-11-30 20:49:35	2020-11-30 21:00:23	Yes	No	No	No	No	No	No	No	No	No	No	No	No	No
41432	5001257	1257	Italy	29	25-49	Male	Male	White	White	SQ07	8	4	No smoking	20,679012	Other		No	2	Lives with one other person	Live with others	21	20	19 or more	No	Test not done			Yes	3.0		2	46	it	2020-11-30 20:51:28	2020-11-30 21:21:12	Yes	No	No	No	No	No	No	No	No	No	No	No	No	No
41433	5001259	1259	Italy	30	25-49	Female	Female	White	White	SQ07	8	4	No smoking	27,339912	Working from home		No	1	Lives alone	Live with others	NA	NA		Yes	Test not done			No			NA	46	it	2020-11-30 20:52:24	2020-11-30 21:04:24	No	No	No	No	No	No	No	No	No	No	Yes	No	No	No
41434	5001261	1261	Italy	49	25-49	Female	Female	White	White	SQ07	8	4	No smoking	26,026175	Working from home and partly outside		No	1	Lives alone	Live with others	20	20	19 or more	No	Test not done			No			NA	46	it	2020-11-30 20:53:21	2020-11-30 21:04:37	No	No	No	Yes	No	No	No	No	No	No	No	No	No	No
41435	5001262	1262	Italy	NA				NA			NA	NA		NA				NA			NA	NA									NA	2	en	2020-11-30 20:53:47	2020-11-30 20:55:28											NA
41436	5001263	1263	Italy	51	50-64	Female	Female	White	White	SQ06	7	4	No smoking	29,060608	Working from home		No	2	Lives with one other person	Live with others	24	20	19 or more	Yes	Test not done			Yes	3.0		2	46	it	2020-11-30 20:53:54	2020-11-30 21:55:14	Yes	No	No	No	No	No	No	No	No	No	No	No	No	No
41437	5001264	1264	Italy	38	25-49	Female	Female	White	White	SQ06	7	4	Tobacco	22,204082	Working from home		No	4	3-6 people	Live with others	20	20	19 or more	No	Test not done			No			NA	46	it	2020-11-30 20:53:55	2020-11-30 21:06:21	Yes	No	No	No	No	No	No	No	No	No	No	No	No	No
41438	5001265	1265	Italy	33	25-49	Female	Female	NA			NA	NA		NA				NA			NA	NA			Test not done			Yes	3.0		4	5	it	2020-11-30 20:54:08	2020-11-30 20:57:31	No	No	No	No	No	No	No	No	No	No	Yes	No	No	No
41439	5001267	1267	Italy	67	65-79	Male	Male	White	White	SQ07	8	4	No smoking	22,530865	Retired		No	2	Lives with one other person	Live with others	17	16	16-18	No	Test not done			No			NA	46	it	2020-11-30 20:55:52	2020-11-30 21:09:05	Yes	No	No	No	No	No	No	No	No	No	No	No	No	No
41440	5001269	1269	Italy	66	65-79	Male	Male	White	White	SQ05	6	3	No smoking	23,120625	Working outside home	Healthcare - hospital	Yes	1	Lives alone	Live alone	19	18	19 or more	No	Negative	Negative	7.0	No			NA	46	it	2020-11-30 20:56:16	2020-11-30 21:07:44	No	No	No	No	No	No	No	No	No	No	No	Yes	No	Yes
41441	5001270	1270	Italy	42	25-49	Male	Male	White	White	SQ07	8	4	No smoking	23,93899	Working from home and partly outside		No	1	Lives alone	Live with others	22	20	19 or more	No	Test not done			No			NA	46	en	2020-11-30 20:56:25	2020-11-30 21:09:11	Yes	No	No	No	No	No	No	No	No	No	No	No	No	No
41442	5001271	1271	Italy	58	50-64	Female	Female	White	White	SQ04	5	3	No smoking	22,862368	Working from home		No	1	Lives alone	Live alone	18	18	16-18	No	Negative	Negative	7.0	No			NA	46	it	2020-11-30 20:56:31	2020-11-30 21:06:33	Yes	No	No	No	No	No	No	No	No	No	No	No	No	No
41443	5001272	1272	Italy	54	50-64	Female	Female	White	White	SQ03	4	2	No smoking	23,309053	Working from home and partly outside		No	3	3-6 people	Live with others	17	16	16-18	Yes	Test not done			No			NA	46	it	2020-11-30 20:58:43	2020-11-30 21:10:29	No	No	No	No	No	No	No	No	No	No	No	No	No	No
41444	5001273	1273	Italy	63	50-64	Male	Male	White	White	SQ05	6	3	No smoking	24,163265	Working from home		No	1	Lives alone	Live with others	18	18	16-18	Yes	Test not done			No			NA	46	en	2020-11-30 20:59:11	2020-11-30 21:13:10	Yes	No	No	No	No	No	No	No	No	No	No	No	No	No
41445	5001274	1274	Italy	59	50-64	Female	Female	White	White	SQ07	8	4	No smoking	27,681662	Working from home and partly outside		No	NA		Live with others	13	0	13-15	Yes	Test not done			No			NA	46	it	2020-11-30 20:59:49	2020-11-30 21:16:28	No	No	No	No	No	Yes	No	No	Yes	No	No	Yes	No	No
41446	5001275	1275	Italy	32	25-49	Female	Female	White	White	SQ06	7	4	No smoking	19,777699	Working from home		No	1	Lives alone	Live with others	21	20	19 or more	No	Test not done			Yes	3.0		1	46	it	2020-11-30 21:02:50	2020-11-30 21:20:20	Yes	No	No	No	No	No	No	No	No	No	No	No	No	No
41447	5001276	1276	Italy	29	25-49	Female	Female	White	White	SQ06	7	4	No smoking	22,204082	Other		No	2	Lives with one other person	Live with others	19	18	19 or more	No	Negative	Negative	7.0	No			NA	46	it	2020-11-30 21:03:14	2020-11-30 21:11:27	Yes	No	No	No	No	No	No	No	No	No	No	No	No	No
41448	5001277	1277	Italy	71	65-79	Male	Male	NA			NA	NA		NA				NA			NA	NA			Test not done			No			NA	41	it	2020-11-30 21:04:49	2020-11-30 21:11:09	No	No	No	No	Yes	No	No	No	Yes	No	No	Yes	No	No
41449	5001281	1281	Italy	55	50-64	Female	Female	White	White	SQ07	8	4	Tobacco	19,723183	Working from home		No	1	Lives alone	Live alone	21	20	19 or more	No	Test not done			No			NA	45	it	2020-11-30 21:06:30	2020-11-30 21:15:20	Yes	No	No	No	No	No	No	No	No	No	No	No	No	No
41450	5001282	1282	Italy	NA			Other	White	White	SQ06	7	4		23,939482	Working from home		No	2	Lives with one other person	Live with others	18	18	16-18	Yes	Test not done			No			NA	46	it	2020-11-30 21:06:50	2020-11-30 21:20:15	Yes	No	No	No	No	No	No	No	No	No	No	No	No	No
41451	5001283	1283	Italy	40	25-49	Female	Female	White	White	SQ06	7	4	No smoking	18,961927	Working from home		No	3	3-6 people	Live with others	21	20	19 or more	No	Test not done			No			NA	46	it	2020-11-30 21:07:01	2020-11-30 21:21:01	Yes	No	No	No	No	No	No	No	No	No	No	No	No	No
41452	5001289	1289	Italy	46	25-49	Female	Female	White	White	SQ06	7	4	No smoking	20,069204	Working from home and partly outside		No	NA		Live with others	25	20	19 or more	No	Test not done			No			NA	46	it	2020-11-30 21:08:39	2020-11-30 21:19:35	Yes	No	No	No	No	No	No	No	No	No	No	No	No	No
41453	5001290	1290	Italy	35	25-49	Female	Female	White	White	SQ01	2	1	No smoking	21,383942	Working from home		No	1	Lives alone	Live alone	18	18	16-18	No	Test not done			No			NA	46	it	2020-11-30 21:08:50	2020-11-30 21:27:02	Yes	No	No	No	No	No	No	No	No	No	No	No	No	No
41454	5001291	1291	Italy	33	25-49	Female	Female	White	White	SQ04	5	3	No smoking	19,362473	Working from home		No	1	Lives alone	Live with others	22	20	19 or more	Yes	Test not done			No			NA	46	it	2020-11-30 21:10:17	2020-11-30 21:23:31	No	No	No	No	No	No	No	No	No	No	No	No	No	No
41455	5001292	1292	Italy	61	50-64	Female	Female	White	White	SQ10	NA	NA	Tobacco	20,93664	Working outside home	Other	Yes	1	Lives alone	Live alone	20	20	19 or more	Yes	Test not done			No			NA	46	it	2020-11-30 21:11:02	2020-11-30 21:24:51	Yes	No	No	No	No	No	No	No	No	No	No	No	No	No
41456	5001293	1293	Italy	37	25-49	Male	Male	White	White	SQ09	10	5	No smoking	29,983587	Working from home		No	3	3-6 people	Live with others	21	20	19 or more	Yes	Test not done			No			NA	46	it	2020-11-30 21:11:08	2020-11-30 21:23:51	Yes	No	No	No	No	No	No	No	No	No	No	No	No	No
41457	5001294	1294	Italy	56	50-64	Female	Female	White	White	SQ04	5	3	Tobacco	21,773842	Working from home and partly outside		No	1	Lives alone	Live with others	10	0	Less than 11	Yes	Test not done			No			NA	46	it	2020-11-30 21:11:16	2020-11-30 21:38:53	Yes	No	No	No	No	No	No	No	No	No	Yes	No	No	No
41458	5001295	1295	Italy	56	50-64	Female	Female	White	White		NA	NA	Tobacco	19,467402	Working from home		No	1	Lives alone	Live alone	20	20	19 or more	No	Test not done			Yes	3.0		6	46	it	2020-11-30 21:12:47	2020-11-30 21:33:17	Yes	No	No	No	No	No	No	No	No	No	No	No	No	No
41459	5001297	1297	Italy	47	25-49	Female	Female	White	White	SQ10	NA	NA	No smoking	15,886966	Working from home		No	5	3-6 people	Live with others	15	14	13-15	No	Test not done			No			NA	46	en	2020-11-30 21:13:52	2020-11-30 21:31:03	Yes	No	No	No	No	No	No	No	No	No	No	No	No	No
41460	5001298	1298	Italy	29	25-49	Male	Male	White	White	SQ07	8	4	E-cigarette	27,041645	Working outside home	Healthcare - hospital	Yes	1	Lives alone	Live alone	10	0	Less than 11	No	Negative	Negative	7.0	No			NA	46	it	2020-11-30 21:13:53	2020-11-30 21:21:36	Yes	No	No	No	No	No	No	No	No	No	No	No	No	No
41461	5001299	1299	Italy	54	50-64	Female	Female	White	White	SQ07	8	4	No smoking	21,077196	Working from home and partly outside		No	4	3-6 people	Live with others	24	20	19 or more	Yes	Positive	Positive	7-14 days			No	NA	46	it	2020-11-30 21:14:05	2020-11-30 21:30:00	No	Yes	No	No	No	No	No	No	No	No	No	No	No	No
41462	5001300	1300	Italy	54	50-64	Male	Male	NA			NA	NA		NA				NA			NA	NA			Test not done						NA	4	it	2020-11-30 21:14:28	2020-11-30 21:16:15	Yes	No	No	No	No	No	No	No	No	No	No	No	No	No
41463	5001301	1301	Italy	54	50-64	Female	Female	White	White	SQ06	7	4	No smoking	27,4406	Working from home		No	1	Lives alone	Live with others	18	18	16-18	No	Negative	Negative	7.0	No			NA	46	en	2020-11-30 21:14:46	2020-11-30 21:25:21	Yes	No	No	No	No	No	No	No	No	No	No	No	No	No
41464	5001302	1302	Italy	57	50-64	Female	Female	White	White	SQ07	8	4	No smoking	22,36744	Working from home and partly outside		No	3	3-6 people	Live with others	18	18	16-18	Yes	Negative	Negative	7.0	No			NA	46	it	2020-11-30 21:16:40	2020-11-30 21:30:02	No	No	No	No	No	No	No	No	Yes	No	No	Yes	No	No
41465	5001303	1303	Italy	40	25-49	Female	Female	White	White	SQ07	8	4	No smoking	21,383942	Working from home and partly outside		No	4	3-6 people	Live with others	21	20	19 or more	Yes	Negative	Negative	7.0	No			NA	46	it	2020-11-30 21:17:04	2020-11-30 21:27:42	No	No	No	No	No	No	No	No	No	No	No	No	No	Yes
41466	5001304	1304	Italy	52	50-64	Female	Female	White	White	SQ06	7	4	No smoking	24,816326	Working from home and partly outside		No	4	3-6 people	Live with others	21	20	19 or more	No	Test not done			No			NA	46	it	2020-11-30 21:17:21	2020-11-30 21:28:48	Yes	No	No	No	No	No	No	Yes	No	No	No	No	No	No
41467	5001308	1308	Italy	30	25-49	Female	Female	NA			NA	NA		NA				NA			NA	NA			Negative	Negative	7.0	No			NA	31	it	2020-11-30 21:20:03	2020-11-30 21:22:55	Yes	No	No	No	No	No	No	No	No	No	No	No	No	No
41468	5001309	1309	Italy	37	25-49	Male	Male	White	White	SQ05	6	3	E-cigarette	32,60476	Working from home		No	1	Lives alone	Live with others	21	20	19 or more	Yes	Test not done			No			NA	46	it	2020-11-30 21:20:43	2020-11-30 21:29:31	No	No	No	No	No	No	No	No	No	No	No	No	No	No
41469	5001310	1310	Italy	49	25-49	Female	Female	White	White	SQ07	8	4	No smoking	27,34375	Working from home		No	1	Lives alone	Live alone	15	14	13-15	No	Negative	Negative	Other	No			NA	46	it	2020-11-30 21:20:57	2020-11-30 21:40:59	Yes	No	No	No	No	No	No	No	No	No	No	No	No	No
41470	5001312	1312	Italy	52	50-64	Male	Male	White	White	SQ07	8	4	No smoking	22,49135	Working outside home	Other	Yes	3	3-6 people	Live with others	21	20	19 or more	No	Negative	Negative	7.0	No			NA	46	en	2020-11-30 21:21:18	2020-11-30 21:34:00	Yes	No	No	No	No	No	No	No	No	No	No	No	No	No
41471	5001313	1313	Italy	48	25-49	Male	Male	White	White	SQ07	8	4	No smoking	26,643599	Working from home and partly outside		No	1	Lives alone	Live alone	21	20	19 or more	Yes	Test not done			No			NA	46	it	2020-11-30 21:22:13	2020-11-30 21:29:16	Yes	No	No	No	No	No	No	No	No	No	No	No	No	No
41472	5001315	1315	Italy	61	50-64	Female	Female	White	White	SQ05	6	3	Tobacco	16,014544	Working from home		No	1	Lives alone	Live alone	21	20	19 or more	No	Test not done			No			NA	46	it	2020-11-30 21:24:13	2020-11-30 21:39:33	No	No	No	No	No	No	No	Yes	Yes	No	No	Yes	No	No
41473	5001316	1316	Italy	33	25-49	Male	Male	White	White	SQ06	7	4	No smoking	22,343515	Working from home		No	1	Lives alone	Live alone	21	20	19 or more	Yes	Test not done			Yes	3.0		5	45	en	2020-11-30 21:24:19	2020-11-30 21:46:53	Yes	No	No	No	No	No	No	No	No	No	No	No	No	No
41474	5001318	1318	Italy	38	25-49	Female	Female	NA		SQ07	8	4	No smoking	26,42357	Working from home		No	4	3-6 people	Live with others	20	20	19 or more	Yes	Test not done			Yes	3.0		4	46	en	2020-11-30 21:25:22	2020-11-30 21:51:44	Yes	No	No	No	No	No	No	No	No	No	No	No	No	No
41475	5001319	1319	Italy	29	25-49	Female	Female	White	White	SQ06	7	4	No smoking	19,84127	Working from home		No	2	Lives with one other person	Live with others	21	20	19 or more	Yes	Test not done			Yes	No		5	46	en	2020-11-30 21:27:40	2020-11-30 21:45:29	Yes	No	No	No	No	No	No	No	No	No	No	No	No	No
41476	5001320	1320	Italy	33	25-49	Male	Male	White	White	SQ05	6	3	No smoking	22,230988	Working from home		No	1	Lives alone	Live with others	19	18	19 or more	No	Test not done			No			NA	46	en	2020-11-30 21:28:27	2020-11-30 21:36:19	Yes	No	No	No	No	No	No	No	No	No	No	No	No	No
41477	5001327	1327	Italy	51	50-64	Male	Male	White	White	SQ07	8	4		26,729927	Working from home and partly outside		No	1	Lives alone	Live with others	17	16	16-18	Yes	Test not done			No			NA	46	it	2020-11-30 21:30:04	2020-11-30 21:49:43	Yes	No	No	No	No	No	No	No	No	No	No	No	No	No
41478	5001329	1329	Italy	35	25-49	Female	Female	White	White	SQ06	7	4	Tobacco	25,28257	Other		No	6	More than 6 people	Live with others	16	16	16-18	No	Test not done			No			NA	46	it	2020-11-30 21:31:33	2020-11-30 21:46:49	Yes	No	No	No	No	No	No	No	No	No	No	No	No	No
41479	5001330	1330	Italy	20	<25	Female	Female	White	White	SQ01	2	1	No smoking	25,711662	Full-time student		No	1	Lives alone	Live with others	NA	NA		No	Test not done			No			NA	46	it	2020-11-30 21:32:29	2020-11-30 21:40:14	No	No	No	No	No	No	No	No	No	No	Yes	No	No	No
41480	5001332	1332	Italy	NA				NA			NA	NA		NA				NA			NA	NA									NA	2	it	2020-11-30 21:34:33	2020-11-30 21:35:20											NA
41481	5001333	1333	Italy	52	50-64	Female	Female	White	White	SQ07	8	4	No smoking	39,657104	Working from home		No	3	3-6 people	Live with others	21	20	19 or more	Yes	Test not done			No			NA	46	en	2020-11-30 21:35:10	2020-11-30 21:45:20	No	No	No	No	No	No	No	No	Yes	No	Yes	Yes	No	No
41482	5001334	1334	Italy	57	50-64	Female	Female	White	White	SQ03	4	2	No smoking	20,775623	Working outside home	Healthcare - community	Yes	1	Lives alone	Live with others	3	0	Less than 11	Yes	Negative	Negative	7.0	No			NA	46	it	2020-11-30 21:35:56	2020-11-30 21:48:12	No	No	No	No	No	No	No	No	No	No	No	No	Yes	Yes
41483	5001335	1335	Italy	48	25-49	Female	Female	White	White	SQ06	7	4	No smoking	NA	Working from home		No	4	3-6 people	Live with others	21	20	19 or more	No	Test not done			No			NA	46	it	2020-11-30 21:37:03	2020-11-30 22:02:33	No	No	No	No	No	No	No	No	Yes	No	No	Yes	No	No
41484	5001336	1336	Italy	53	50-64	Male	Male	NA			NA	NA		NA				NA			NA	NA			Test not done			Yes	No		4	33	en	2020-11-30 21:37:44	2020-11-30 21:50:46	No	No	No	No	No	No	No	No	Yes	No	No	Yes	No	No
41485	5001338	1338	Italy	42	25-49	Male	Male	White	White	SQ07	8	4	No smoking	31,073542	Working from home		No	2	Lives with one other person	Live with others	22	20	19 or more	No	Negative	Negative	Other	Yes	3.0		1	46	it	2020-11-30 21:38:12	2020-11-30 21:51:37	Yes	No	No	No	No	No	No	No	No	No	No	No	No	No
41486	5001339	1339	Italy	39	25-49	Female	Female	White	White	SQ06	7	4	No smoking	21,513859	Working from home		No	2	Lives with one other person	Live with others	5	0	Less than 11	No	Test not done			No			NA	46	it	2020-11-30 21:40:17	2020-11-30 21:55:14	Yes	No	No	No	No	No	No	No	No	No	No	No	No	No
41487	5001340	1340	Italy	58	50-64	Female	Female	White	White	SQ07	8	4	No smoking	18,812147	Working from home		No	2	Lives with one other person	Live with others	8	0	Less than 11	No	Test not done			No			NA	46	en	2020-11-30 21:40:42	2020-11-30 21:58:27	Yes	No	No	No	No	No	No	No	No	No	No	No	No	No
41488	5001341	1341	Italy	38	25-49	Male	Male	White	White	SQ05	6	3		NA	Working from home		No	NA		Live with others	21	20	19 or more	No	Negative	Negative	7.0	No			NA	43	en	2020-11-30 21:41:13	2020-11-30 21:48:45	Yes	No	No	No	No	No	No	No	No	No	No	No	No	No
41489	5001342	1342	Italy	51	50-64	Female	Female	White	White	SQ09	10	5	No smoking	19,195303	Working from home		No	3	3-6 people	Live with others	21	20	19 or more	Yes	Test not done			No			NA	46	en	2020-11-30 21:45:56	2020-11-30 22:02:31	No	Yes	No	No	No	No	No	No	No	No	No	No	No	No
41490	5001344	1344	Italy	31	25-49	Male	Male	NA		SQ06	7	4	No smoking	22,75157	Working from home and partly outside		No	1	Lives alone	Live with others	10	0	Less than 11	No	Test not done			No			NA	46	it	2020-11-30 21:47:24	2020-11-30 21:59:05	Yes	No	No	No	No	No	No	No	No	No	No	No	No	No
41491	5001345	1345	Italy	76	65-79	Male	Male	White	White	SQ08	9	5	No smoking	22,386314	Retired		No	NA		Live with others	40	20	19 or more	No	Test not done			No			NA	46	en	2020-11-30 21:47:48	2020-11-30 22:34:11	No	No	No	No	No	No	No	No	No	No	No	No	No	No
41492	5001347	1347	Italy	62	50-64	Female	Female	NA			NA	NA		NA				NA			NA	NA			Test not done			No			NA	41	it	2020-11-30 21:50:08	2020-11-30 21:56:09	Yes	No	No	No	No	No	No	No	No	No	No	No	No	No
41493	5001348	1348	Italy	57	50-64	Female	Female	White	White	SQ07	8	4	Tobacco	21,192743	Working from home		No	1	Lives alone	Live with others	17	16	16-18	Yes	Test not done			No			NA	46	it	2020-11-30 21:51:31	2020-11-30 22:05:07	Yes	No	No	No	No	No	No	No	No	No	No	No	No	No
41494	5001349	1349	Italy	45	25-49	Male	Male	White	White	SQ07	8	4	No smoking	19,736301	Working from home		No	3	3-6 people	Live with others	20	20	19 or more	Yes	Positive	Positive	7-14 days		3.0	Yes	6	46	it	2020-11-30 21:52:13	2020-11-30 22:08:11	Yes	No	No	No	No	No	No	No	No	No	No	No	No	No
41495	5001350	1350	Italy	60	50-64	Male	Male	White	White	SQ07	8	4	No smoking	NA	Working from home and partly outside		No	1	Lives alone	Live with others	19	18	19 or more	Yes	Test not done			No			NA	46	it	2020-11-30 21:53:08	2020-11-30 22:05:15	No	No	No	No	No	No	No	No	Yes	No	No	Yes	No	No
41496	5001351	1351	Italy	35	25-49	Male	Male	NA	Other	SQ04	5	3	No smoking	28,405504	Working from home and partly outside		No	1	Lives alone	Live alone	22	20	19 or more	No	Test not done			No			NA	46	en	2020-11-30 21:53:09	2020-11-30 22:25:48	Yes	No	No	No	No	No	No	No	No	No	No	No	No	No
41497	5001352	1352	Italy	27	25-49	Female	Female	White	White	SQ05	6	3	No smoking	17,301039	Working from home		No	2	Lives with one other person	Live with others	20	20	19 or more	Yes	Test not done			No			NA	46	it	2020-11-30 21:54:37	2020-11-30 22:03:48	Yes	No	No	No	No	No	No	No	No	No	No	No	No	No
41498	5001353	1353	Italy	54	50-64	Male	Male	White	White	SQ06	7	4	No smoking	28,393726	Working from home		No	2	Lives with one other person	Live with others	20	20	19 or more	No	Test not done			No			NA	46	en	2020-11-30 21:56:05	2020-11-30 22:10:07	No	No	No	No	No	Yes	No	No	Yes	No	No	Yes	No	No
41499	5001354	1354	Italy	28	25-49	Female	Female	White	White	SQ07	8	4	No smoking	20,015495	Working outside home	Healthcare - hospital	Yes	1	Lives alone	Live alone	NA	NA		No	Negative	Negative	7.0	No			NA	46	it	2020-11-30 21:57:06	2020-11-30 22:05:26	Yes	No	No	No	No	No	No	No	No	No	No	No	No	No
41500	5001355	1355	Italy	58	50-64	Female	Female	White	White	SQ05	6	3	Tobacco	21,037254	Working from home		No	1	Lives alone	Live alone	14	14	13-15	No	Test not done			No			NA	46	it	2020-11-30 21:57:09	2020-11-30 22:07:26	Yes	No	No	No	No	No	No	No	No	No	No	No	No	No
41501	5001356	1356	Italy	70	65-79	Male	Male	NA			NA	NA		NA				NA			NA	NA			Test not done			Yes	3.0		1	15	it	2020-11-30 21:59:24	2020-11-30 22:05:52	Yes	No	No	No	No	No	No	No	No	No	No	No	No	No
41502	5001357	1357	Italy	39	25-49	Female	Female	White	White	SQ06	7	4	No smoking	21,971336	Working outside home	Other	Yes	1	Lives alone	Live alone	NA	NA		No	Negative	Negative	7.0	No			NA	46	it	2020-11-30 22:00:05	2020-11-30 22:09:51	Yes	No	No	No	No	No	No	No	No	No	No	No	No	No
41503	5001358	1358	Italy	40	25-49	Female	Female	NA			NA	NA		NA				NA			NA	NA									NA	3	it	2020-11-30 22:00:15	2020-11-30 22:01:51	Yes	No	No	No	No	No	No	No	No	No	No	No	No	No
41504	5001359	1359	Italy	34	25-49	Female	Female	White	White	SQ06	7	4	No smoking	20,324438	Working from home and partly outside		No	1	Lives alone	Live with others	18	18	16-18	No	Negative	Negative	More than 14 days	Yes	3.0		4	46	it	2020-11-30 22:01:24	2020-11-30 22:16:53	Yes	No	No	No	No	No	No	No	No	No	No	No	No	No
41505	5001361	1361	Italy	53	50-64	Female	Female	White	White	SQ07	8	4	No smoking	22,265625	Working from home and partly outside		No	4	3-6 people	Live with others	21	20	19 or more	No	Test not done			Yes	3.0		3	46	en	2020-11-30 22:03:47	2020-11-30 22:45:34	Yes	No	No	No	No	No	No	No	No	No	No	No	No	No
41506	5001362	1362	Italy	29	25-49	Male	Male	White	White	SQ07	8	4	Tobacco	24,251278	Other		No	1	Lives alone	Live alone	20	20	19 or more	No	Negative	Negative	7.0	No			NA	46	it	2020-11-30 22:06:53	2020-11-30 22:14:48	Yes	No	No	No	No	No	No	No	No	No	No	No	No	No
41507	5001364	1364	Italy	33	25-49	Female	Female	NA			NA	NA		NA				NA			NA	NA			Negative	Negative	7.0				NA	4	it	2020-11-30 22:09:08	2020-11-30 22:10:27	Yes	No	No	No	No	No	No	No	No	No	No	No	No	No
41508	5001365	1365	Italy	49	25-49	Female	Female	White	White	SQ05	6	3	No smoking	21,63115	Working from home		No	1	Lives alone	Live alone	21	20	19 or more	Yes	Test not done			No			NA	46	en	2020-11-30 22:09:47	2020-11-30 22:24:50	No	Yes	No	No	No	No	No	No	No	No	No	No	No	No
41509	5001366	1366	Italy	41	25-49	Female	Female	White	White	SQ04	5	3	No smoking	24,609375	Working outside home	Healthcare - hospital	Yes	5	3-6 people	Live with others	21	20	19 or more	No	Positive	Positive	7-14 days		3.0	Yes	5	45	it	2020-11-30 22:10:02	2020-11-30 22:25:22	Yes	No	No	No	No	No	No	No	No	No	No	No	No	No
41510	5001367	1367	Italy	74	65-79	Male	Male	NA			NA	NA		NA				NA			NA	NA									NA	3	en	2020-11-30 22:11:36	2020-11-30 22:12:46	Yes	No	No	No	No	No	No	No	No	No	No	No	No	No
41511	5001368	1368	Italy	48	25-49	Female	Female	White	White	SQ06	7	4	No smoking	20,395422	Working from home		No	1	Lives alone	Live alone	20	20	19 or more	No	Test not done			No			NA	46	it	2020-11-30 22:11:52	2020-11-30 22:20:20	Yes	No	No	No	No	No	No	No	No	No	No	No	No	No
41512	5001370	1370	Italy	60	50-64	Male	Male	NA			NA	NA		NA				NA			NA	NA			Test not done			No			NA	31	en	2020-11-30 22:12:28	2020-11-30 22:14:32	Yes	No	No	No	No	No	No	No	No	No	No	No	No	No
41513	5001371	1371	Italy	28	25-49	Female	Female	White	White	SQ06	7	4	E-cigarette	19,100092	Furloughed		No	2	Lives with one other person	Live with others	20	20	19 or more	Yes	Negative	Negative	7.0	No			NA	46	en	2020-11-30 22:13:14	2020-11-30 22:23:46	Yes	No	No	No	No	No	No	No	No	No	No	No	No	No
41514	5001372	1372	Italy	39	25-49	Female	Female	White	White	SQ05	6	3	No smoking	18,590124	Working from home		No	4	3-6 people	Live with others	20	20	19 or more	No	Test not done			Yes	3.0		1	46	it	2020-11-30 22:15:24	2020-11-30 22:36:01	Yes	No	No	No	No	No	No	No	No	No	No	No	No	No
41515	5001373	1373	Italy	34	25-49	Female	Female	White	White	SQ07	8	4	No smoking	20,415224	Working from home		No	1	Lives alone	Live alone	22	20	19 or more	No	Test not done			Yes	3.0		1	46	en	2020-11-30 22:19:08	2020-11-30 22:56:45	Yes	No	No	No	No	No	No	No	No	No	No	No	No	No
41516	5001375	1375	Italy	42	25-49	Male	Male	White	White	SQ05	6	3	No smoking	26,296566	Working from home		No	4	3-6 people	Live with others	18	18	16-18	No	Test not done			Yes	3.0		2	45	it	2020-11-30 22:21:24	2020-11-30 23:11:48	Yes	No	No	No	No	No	No	No	No	No	No	No	No	No
41517	5001376	1376	Italy	58	50-64	Male	Male	White	White	SQ04	5	3	No smoking	37,874004	Working from home		No	1	Lives alone	Live alone	22	20	19 or more	No	Test not done			No			NA	46	it	2020-11-30 22:22:54	2020-11-30 22:34:43	No	Yes	No	No	No	No	No	No	No	No	No	No	No	No
41518	5001377	1377	Italy	29	25-49	Female	Female	White	White	SQ05	6	3	No smoking	18,365473	Other		No	2	Lives with one other person	Live with others	16	16	16-18	Yes	Test not done			No			NA	46	en	2020-11-30 22:29:41	2020-11-30 22:38:57	Yes	No	No	No	No	No	No	No	No	No	No	No	No	No
41519	5001378	1378	Italy	30	25-49	Female	Female	White	White	SQ06	7	4	No smoking	25,076193	Working from home		No	3	3-6 people	Live with others	21	20	19 or more	No	Test not done			No			NA	46	it	2020-11-30 22:30:26	2020-11-30 22:46:52	No	Yes	No	No	No	No	No	No	No	No	No	No	No	No
41520	5001379	1379	Italy	NA				NA			NA	NA		NA				NA			NA	NA									NA	2	it	2020-11-30 22:30:33	2020-11-30 22:31:21											NA
41521	5001380	1380	Italy	57	50-64	Male	Male	White	White	SQ06	7	4	No smoking	22,69402	Working from home		No	1	Lives alone	Live with others	20	20	19 or more	No	Test not done			No			NA	46	it	2020-11-30 22:31:41	2020-11-30 22:40:18	Yes	No	No	No	No	No	No	No	No	No	No	No	No	No
41522	5001381	1381	Italy	36	25-49	Female	Female	White	White	SQ08	9	5	No smoking	19,571682	Working outside home	Other	Yes	NA		Live with others	20	20	19 or more	No	Test not done			No			NA	46	it	2020-11-30 22:32:24	2020-11-30 22:46:53	Yes	No	No	No	No	No	No	No	No	No	No	No	No	No
41523	5001382	1382	Italy	28	25-49	Female	Female	White	White	SQ08	9	5	No smoking	18,818924	Working from home		No	1	Lives alone	Live alone	20	20	19 or more	Yes	Test not done			No			NA	46	en	2020-11-30 22:34:21	2020-11-30 22:42:52	Yes	No	No	No	No	No	No	No	No	No	No	No	No	No
41524	5001383	1383	Italy	86	80+	Male	Male	White	White	SQ05	6	3	No smoking	31,141869	Retired		No	1	Lives alone	Live with others	20	20	19 or more	Yes	Test not done			No			NA	46	en	2020-11-30 22:35:30	2020-11-30 22:44:36	No	No	Yes	No	No	No	No	No	No	No	No	No	No	No
41525	5001385	1385	Italy	49	25-49	Male	Male	White	White	SQ07	8	4	No smoking	26,277285	Working from home and partly outside		No	1	Lives alone	Live alone	23	20	19 or more	No	Test not done			No			NA	46	it	2020-11-30 22:39:05	2020-11-30 22:50:13	Yes	No	No	No	No	No	No	No	No	No	No	No	No	No
41526	5001386	1386	Italy	52	50-64	Male	Male	White	White	SQ10	NA	NA	Tobacco	29,025608	Working from home		No	2	Lives with one other person	Live with others	21	20	19 or more	No	Test not done			No			NA	46	it	2020-11-30 22:40:26	2020-11-30 23:11:07	No	No	No	No	No	No	No	No	No	No	No	No	No	No
41527	5001387	1387	Italy	57	50-64	Female	Female	White	White	SQ03	4	2	No smoking	29,065744	Working from home		No	1	Lives alone	Live alone	17	16	16-18	No	Test not done			No			NA	46	it	2020-11-30 22:42:02	2020-11-30 22:56:28	No	No	No	No	No	No	No	No	No	No	No	No	No	No
41528	5001389	1389	Italy	49	25-49	Male	Male	White	White	SQ06	7	4	No smoking	28,055706	Working outside home	Other	Yes	2	Lives with one other person	Live with others	25	20	19 or more	Yes	Test not done			No			NA	46	en	2020-11-30 22:43:46	2020-11-30 22:56:39	Yes	No	No	No	No	No	No	No	No	No	No	No	No	No
41529	5001391	1391	Italy	50	50-64	Male	Male	White	White	SQ01	2	1	Tobacco	22,386314	Working from home		No	4	3-6 people	Live with others	24	20	19 or more	Yes	Test not done			Yes	3.0		1	46	en	2020-11-30 22:46:27	2020-11-30 23:03:38	No	No	No	No	No	No	No	No	No	No	Yes	No	No	No
41530	5001392	1392	Italy	29	25-49	Female	Female	White	White	SQ05	6	3	No smoking	22,83288	Working outside home	Healthcare - hospital	Yes	1	Lives alone	Live alone	19	18	19 or more	Yes	Negative	Negative	7.0	No			NA	46	it	2020-11-30 22:47:54	2020-11-30 23:01:51	Yes	No	No	No	No	No	No	No	No	No	No	No	No	No
41531	5001394	1394	Italy	50	50-64	Female	Female	White	White	SQ08	9	5	Tobacco	18,685122	Working from home		No	2	Lives with one other person	Live with others	21	20	19 or more	No	Test not done			No			NA	46	it	2020-11-30 22:50:30	2020-11-30 22:59:08	Yes	No	No	No	No	No	No	No	No	No	Yes	No	No	No
41532	5001395	1395	Italy	66	65-79	Male	Male	White	White	SQ07	8	4	No smoking	27,154896	Working from home		No	NA		Live with others	21	20	19 or more	Yes	Negative	Negative	Other	No			NA	46	it	2020-11-30 22:53:25	2020-11-30 23:06:26	No	No	Yes	No	No	No	No	No	Yes	No	No	Yes	No	No
41533	5001396	1396	Italy	37	25-49	Male	Male	White	White	SQ03	4	2	No smoking	22,309357	Working outside home	Other	Yes	1	Lives alone	Live with others	21	20	19 or more	Yes	Test not done			No			NA	46	it	2020-11-30 22:53:48	2020-11-30 23:06:16	Yes	No	No	No	No	No	No	No	No	No	No	No	No	No
41534	5001397	1397	Italy	62	50-64	Female	Female	White	White	SQ07	8	4	No smoking	21,484375	Working from home		No	2	Lives with one other person	Live with others	19	18	19 or more	No	Negative	Negative	7.0	No			NA	46	en	2020-11-30 22:55:16	2020-11-30 23:11:25	Yes	No	No	No	No	No	No	No	No	No	No	No	No	No
41535	5001398	1398	Italy	38	25-49	Female	Female	White	White	SQ07	8	4	No smoking	20,79673	Working from home		No	1	Lives alone	Live with others	21	20	19 or more	No	Test not done			Yes	3.0		2	46	it	2020-11-30 22:57:56	2020-11-30 23:24:57	No	Yes	Yes	No	No	No	No	No	No	No	No	No	No	No
41536	5001400	1400	Italy	46	25-49	Female	Female	White	White	SQ07	8	4	No smoking	22,481329	Working from home		No	1	Lives alone	Live with others	22	20	19 or more	Yes	Negative	Negative	Other	No			NA	46	it	2020-11-30 23:04:23	2020-11-30 23:30:20	Yes	No	No	No	No	No	No	No	No	No	No	No	No	No
41537	5001401	1401	Italy	NA				NA			NA	NA		NA				NA			NA	NA									NA	2	it	2020-11-30 23:05:50	2020-11-30 23:07:24											NA
41538	5001402	1402	Italy	33	25-49	Female	Female	White	White	SQ05	6	3	Tobacco	22,862368	Working from home and partly outside		No	1	Lives alone	Live with others	21	20	19 or more	Yes	Test not done			Yes	3.0		3	46	it	2020-11-30 23:10:10	2020-11-30 23:33:11	Yes	No	No	No	No	No	No	No	No	No	No	No	No	No
41539	5001404	1404	Italy	65	65-79	Female	Female	White	White	SQ05	6	3	No smoking	16,852522	Retired		No	NA		Live with others	16	16	16-18	No	Test not done			No			NA	46	en	2020-11-30 23:12:37	2020-11-30 23:31:34	No	No	No	No	No	No	No	No	Yes	No	Yes	No	No	No
41540	5001405	1405	Italy	29	25-49	Female	Female	White	White	SQ07	8	4	No smoking	17,444927	Working outside home	Healthcare - hospital	Yes	1	Lives alone	Live with others	22	20	19 or more	Yes	Negative	Negative	7.0	No			NA	46	it	2020-11-30 23:12:40	2020-11-30 23:25:31	No	No	No	No	No	No	No	No	No	No	Yes	No	No	No
41541	5001406	1406	Italy	55	50-64	Female	Female	White	White	SQ05	6	3	No smoking	23,4375	Working from home		No	1	Lives alone	Live alone	22	20	19 or more	Yes	Test not done			No			NA	46	en	2020-11-30 23:17:02	2020-11-30 23:23:59	Yes	No	No	No	No	No	No	No	No	No	No	No	No	No
41542	5001407	1407	Italy	31	25-49	Female	Female	White	White		NA	NA		NA	Working from home		No	1	Lives alone	Live with others	NA	NA			Test not done			No			NA	46	it	2020-11-30 23:19:09	2020-11-30 23:26:56	Yes	No	No	No	No	No	No	No	No	No	No	No	No	No
41543	5001408	1408	Italy	37	25-49	Male	Male	White	White	SQ06	7	4	No smoking	29,262531	Working from home		No	4	3-6 people	Live with others	21	20	19 or more	No	Test not done			No			NA	46	en	2020-11-30 23:23:45	2020-11-30 23:38:15	Yes	No	No	No	No	No	No	No	No	No	No	No	No	No
41544	5001409	1409	Italy	65	65-79	Male	Male	White	White	SQ06	7	4	No smoking	35,511364	Working from home		No	3	3-6 people	Live with others	19	18	19 or more	Yes	Test not done			No			NA	46	en	2020-11-30 23:24:19	2020-11-30 23:42:03	Yes	No	No	No	No	No	No	No	No	No	No	No	No	No
41545	5001414	1414	Italy	33	25-49	Male	Male	White	White	SQ06	7	4	No smoking	25,605536	Working from home		No	1	Lives alone	Live alone	21	20	19 or more	No	Test not done			No			NA	46	en	2020-11-30 23:29:19	2020-11-30 23:39:19	No	No	No	No	No	No	No	No	No	No	No	No	No	No
41546	5001415	1415	Italy	65	65-79	Female	Female	White	White	SQ04	5	3	No smoking	21,453287	Working from home		No	2	Lives with one other person	Live with others	17	16	16-18	Yes	Test not done			No			NA	46	it	2020-11-30 23:37:02	2020-11-30 23:52:20	Yes	No	No	No	No	No	No	No	No	No	No	No	No	No
41547	5001416	1416	Italy	65	65-79	Male	Male	NA			NA	NA		NA				NA			NA	NA									NA	3	it	2020-11-30 23:37:44	2020-11-30 23:39:44	No	No	No	No	No	No	No	No	Yes	No	No	Yes	No	No
41548	5001417	1417	Italy	30	25-49	Female	Female	NA			NA	NA		NA				NA			NA	NA									NA	0	it	2020-11-30 23:38:08	2020-11-30 23:39:38	Yes	No	No	No	No	No	No	No	No	No	No	No	No	No
41549	5001418	1418	Italy	27	25-49	Male	Male	White	White	SQ06	7	4	No smoking	23,04002	Full-time student		No	1	Lives alone	Live alone	26	20	19 or more	No	Test not done			No			NA	46	en	2020-11-30 23:38:11	2020-12-01 02:07:56	Yes	No	No	No	No	No	No	No	No	No	No	No	No	No
41550	5001419	1419	Italy	40	25-49	Male	Male	NA			NA	NA		NA				NA			NA	NA			Positive	Positive	7-14 days			No	NA	41	it	2020-11-30 23:39:16	2020-11-30 23:43:17	No	No	No	No	No	No	No	No	Yes	No	No	Yes	No	No
41551	5001421	1421	Italy	27	25-49	Female	Female	White	White	SQ05	6	3	No smoking	25,711662	Working from home and partly outside		No	2	Lives with one other person	Live with others	18	18	16-18	Yes	Negative	Negative	7.0	No			NA	46	it	2020-11-30 23:45:01	2020-11-30 23:57:21	Yes	No	No	No	No	No	No	No	No	No	No	No	No	No
41552	5001422	1422	Italy	39	25-49	Female	Female	Other	Other	SQ06	7	4	No smoking	25,910685	Working from home		No	4	3-6 people	Live with others	36	20	19 or more	No	Test not done			No			NA	46	it	2020-11-30 23:45:20	2020-11-30 23:58:57	Yes	No	No	No	No	No	No	No	No	No	No	No	No	No
41553	5001423	1423	Italy	51	50-64	Female	Female	NA			NA	NA		NA				NA			NA	NA			Test not done			Yes	3.0		4	29	it	2020-11-30 23:45:56	2020-11-30 23:56:40	Yes	No	No	No	No	No	No	No	No	No	No	No	No	No
41554	5001424	1424	Italy	46	25-49	Male	Male	NA			NA	NA		NA				NA			NA	NA			Test not done			No			NA	41	en	2020-11-30 23:46:04	2020-11-30 23:51:35	Yes	No	No	No	No	No	No	No	No	No	No	No	No	No
41555	5001425	1425	Italy	52	50-64	Female	Female	White	White	SQ06	7	4	E-cigarette	19,94806	Working from home		No	1	Lives alone	Live with others	21	20	19 or more	Yes	Test not done			No			NA	46	it	2020-11-30 23:46:36	2020-12-01 00:01:24	Yes	No	No	No	No	No	No	No	No	No	No	No	No	No
41556	5001426	1426	Italy	49	25-49	Female	Female	White	White	SQ05	6	3	Tobacco	23,529411	Working from home and partly outside		No	1	Lives alone	Live with others	22	20	19 or more	Yes	Negative	Negative	7-14 days	No			NA	46	it	2020-11-30 23:54:57	2020-12-01 00:18:49	Yes	No	No	No	No	No	No	No	No	No	No	No	No	No
41557	5001427	1427	Italy	28	25-49	Male	Male	White	White	SQ07	8	4	No smoking	22,09317	Working from home and partly outside		No	3	3-6 people	Live with others	21	20	19 or more	Yes	Test not done			No			NA	46	en	2020-11-30 23:59:59	2020-12-01 00:12:50	Yes	No	No	No	No	No	No	No	No	No	No	No	No	No
41558	5001428	1428	Italy	50	50-64	Female	Female	White	White	SQ02	3	2	No smoking	22,213678	Working from home and partly outside		No	1	Lives alone	Live alone	20	20	19 or more	Yes	Test not done			No			NA	46	it	2020-12-01 00:02:14	2020-12-01 00:11:20	Yes	No	No	No	No	No	No	No	No	No	No	No	No	No
41559	5001429	1429	Italy	40	25-49	Female	Female	White	White	SQ05	6	3	No smoking	18,365473	Working from home		No	2	Lives with one other person	Live with others	18	18	16-18	No	Test not done			No			NA	46	it	2020-12-01 00:12:05	2020-12-01 00:28:02	Yes	No	No	No	No	No	No	No	No	No	No	No	No	No
41560	5001431	1431	Italy	55	50-64	Female	Female	White	White	SQ05	6	3	No smoking	34,894398	Working outside home	Other	Yes	2	Lives with one other person	Live with others	NA	NA		No	Test not done			No			NA	46	it	2020-12-01 00:20:48	2020-12-01 00:35:11	Yes	No	No	No	No	No	No	No	No	No	No	No	No	No
41561	5001432	1432	Italy	28	25-49	Female	Female	White	White	SQ07	8	4	E-cigarette	22,720438	Other		No	1	Lives alone	Live alone	NA	NA		No	Negative	Negative	7.0	No			NA	46	it	2020-12-01 00:33:20	2020-12-01 00:42:19	Yes	No	No	No	No	No	No	No	No	No	No	No	No	No
41562	5001434	1434	Italy	62	50-64	Female	Female	White	White	SQ06	7	4	No smoking	23,828125	Retired		No	3	3-6 people	Live with others	16	16	16-18	No	Test not done			Yes	3.0		0	46	en	2020-12-01 01:24:36	2020-12-01 01:55:39	Yes	No	No	No	No	No	No	No	No	No	No	No	No	No
41563	5001436	1436	Italy	30	25-49	Male	Male	White	White	SQ07	8	4	No smoking	30,470915	Other		No	1	Lives alone	Live with others	7	0	Less than 11	Yes	Test not done			No			NA	46	it	2020-12-01 02:14:35	2020-12-01 02:26:36	No	No	No	No	No	No	No	No	No	No	Yes	No	No	No
41564	5001437	1437	Italy	47	25-49	Female	Female	White	White	SQ07	8	4	No smoking	24,609375	Working from home		No	1	Lives alone	Live alone	21	20	19 or more	Yes	Test not done			No			NA	46	it	2020-12-01 02:19:46	2020-12-01 02:45:22	Yes	No	No	No	No	No	No	No	No	No	No	No	No	No
41565	5001439	1439	Italy	54	50-64	Male	Male	White	White	SQ08	9	5	No smoking	30,739416	Working from home and partly outside		No	3	3-6 people	Live with others	17	16	16-18	No	Test not done			No			NA	46	it	2020-12-01 04:16:23	2020-12-01 04:28:05	Yes	No	No	No	No	No	No	No	No	No	No	No	No	No
41566	5001440	1440	Italy	57	50-64	Female	Female	White	White	SQ10	NA	NA	No smoking	22,265625	Working outside home	Healthcare - hospital	Yes	1	Lives alone	Live with others	NA	NA		No	Negative	Negative	7.0	No			NA	46	en	2020-12-01 04:28:36	2020-12-01 04:41:09	Yes	No	No	No	No	No	No	No	No	No	No	No	No	No
41567	5001441	1441	Italy	60	50-64	Female	Female	NA			NA	NA		NA				NA			NA	NA			Positive	Positive	7.0			No	NA	30	it	2020-12-01 05:57:22	2020-12-01 06:04:02	No	No	No	No	No	No	No	No	No	No	No	No	No	No
41568	5001442	1442	Italy	62	50-64	Male	Male	White	White	SQ08	9	5	No smoking	23,624796	Working from home		No	4	3-6 people	Live with others	19	18	19 or more	Yes	Negative	Negative	7.0	No			NA	46	it	2020-12-01 06:02:38	2020-12-01 06:12:26	Yes	No	No	No	No	No	No	No	No	No	No	Yes	No	No
41569	5001443	1443	Italy	56	50-64	Male	Male	NA			NA	NA		NA				NA			NA	NA			Test not done			Yes	3.0		2	29	it	2020-12-01 06:14:43	2020-12-01 06:17:33	Yes	No	No	No	No	No	No	No	No	No	No	No	No	No
41570	5001444	1444	Italy	29	25-49	Female	Female	White	White	SQ06	7	4	No smoking	19,957285	Working from home		No	1	Lives alone	Live with others	20	20	19 or more	No	Negative	Negative	7.0	No			NA	46	en	2020-12-01 06:27:07	2020-12-01 06:37:33	Yes	No	No	No	No	No	No	No	No	No	No	No	No	No
41571	5001445	1445	Italy	37	25-49	Female	Female	White	White	SQ07	8	4	No smoking	18,710949	Working from home and partly outside		No	1	Lives alone	Live with others	19	18	19 or more	Yes	Negative	Negative	7.0	No			NA	46	it	2020-12-01 06:30:47	2020-12-01 06:41:18	Yes	No	No	No	No	No	No	No	No	No	No	No	No	No
41572	5001446	1446	Italy	63	50-64	Female	Female	White	White	SQ06	7	4	No smoking	23,11111	Working from home		No	1	Lives alone	Live alone	20	20	19 or more	No	Test not done			No			NA	46	en	2020-12-01 06:33:11	2020-12-01 06:52:28	No	Yes	No	No	No	No	No	No	No	No	No	No	No	No
41573	5001447	1447	Italy	61	50-64	Male	Male	White	White	SQ06	7	4	No smoking	NA	Working from home		No	2	Lives with one other person	Live with others	21	20	19 or more	No	Test not done			Yes	3.0		2	46	en	2020-12-01 06:34:40	2020-12-01 06:55:51	No	No	No	No	No	No	No	No	Yes	No	No	Yes	No	No
41574	5001448	1448	Italy	52	50-64	Male	Male	NA			NA	NA		NA				NA			NA	NA			Test not done			Yes	3.0		0	29	it	2020-12-01 06:38:12	2020-12-01 06:49:32	Yes	No	No	No	No	No	No	No	No	No	No	No	No	No
41575	5001450	1450	Italy	29	25-49	Female	Female	White	White	SQ06	7	4	No smoking	21,773842	Working from home		No	NA		Live with others	21	20	19 or more	Yes	Negative	Negative	7.0	No			NA	46	it	2020-12-01 06:44:10	2020-12-01 06:50:57	Yes	No	No	No	No	No	No	No	No	No	No	No	No	No
41576	5001452	1452	Italy	64	50-64	Male	Male	White	White	SQ06	7	4	No smoking	31,054974	Working from home		No	5	3-6 people	Live with others	20	20	19 or more	No	Negative	Negative	7.0	No			NA	46	en	2020-12-01 06:59:17	2020-12-01 07:08:48	Yes	No	No	No	No	No	No	No	No	No	No	No	No	No
41577	5001453	1453	Italy	35	25-49	Female	Female	White	White	SQ06	7	4	No smoking	NA	Working from home		No	4	3-6 people	Live with others	21	20	19 or more	No	Negative	Negative	7.0	No			NA	46	it	2020-12-01 07:00:13	2020-12-01 07:11:41	Yes	No	No	No	No	No	No	No	No	No	No	No	No	No
41578	5001454	1454	Italy	46	25-49	Male	Male	White	White	SQ06	7	4	Tobacco	23,148148	Working from home		No	1	Lives alone	Live alone	22	20	19 or more	No	Test not done			No			NA	45	en	2020-12-01 07:01:53	2020-12-01 07:08:51	Yes	No	No	No	No	No	No	No	No	No	No	No	No	No
41579	5001456	1456	Italy	42	25-49	Female	Female	NA			NA	NA		NA				NA			NA	NA									NA	1	it	2020-12-01 07:05:29	2020-12-01 07:06:37	Yes	No	No	No	No	No	No	No	No	No	No	No	No	No
41580	5001457	1457	Italy	59	50-64	Female	Female	White	White	SQ08	9	5	Tobacco	24,447279	Working from home		No	NA		Live with others	24	20	19 or more	No	Negative	Negative	7.0	No			NA	46	it	2020-12-01 07:06:42	2020-12-01 07:24:17	No	No	No	No	No	No	No	No	No	No	No	No	No	No
41581	5001458	1458	Italy	45	25-49	Male	Male	White	White	SQ07	8	4	No smoking	27,170631	Other		No	4	3-6 people	Live with others	11	0	11-12	Yes	Negative	Negative	7.0	Yes	3.0		1	46	it	2020-12-01 07:11:57	2020-12-01 07:20:19	Yes	No	No	No	No	No	No	No	No	No	No	No	No	No
41582	5001459	1459	Italy	56	50-64	Male	Male	White	White	SQ07	8	4	No smoking	22,49135	Working from home		No	1	Lives alone	Live alone	17	16	16-18	No	Negative	Negative	7.0	No			NA	46	it	2020-12-01 07:16:04	2020-12-01 07:22:55	Yes	No	No	No	No	No	No	No	No	No	No	No	No	No
41583	5001460	1460	Italy	60	50-64	Male	Male	White	White	SQ03	4	2	No smoking	24,691359	Working from home		No	2	Lives with one other person	Live with others	13	0	13-15	No	Test not done			No			NA	46	it	2020-12-01 07:16:33	2020-12-01 07:30:14	Yes	No	No	No	No	No	No	No	No	No	No	No	No	No
41584	5001461	1461	Italy	NA		Female	Female	NA			NA	NA		NA				NA			NA	NA			Test not done			No			NA	41	en	2020-12-01 07:17:38	2020-12-01 07:20:40	Yes	No	No	No	No	No	No	No	No	No	No	No	No	No
41585	5001462	1462	Italy	NA		Male	Male	NA			NA	NA		NA				NA			NA	NA			Test not done						NA	4	it	2020-12-01 07:20:19	2020-12-01 07:21:42	No	No	No	No	No	No	No	No	No	No	No	No	No	No
41586	5001464	1464	Italy	55	50-64	Male	Male	White	White	SQ05	6	3	No smoking	28,703703	Working from home		No	2	Lives with one other person	Live with others	15	14	13-15	No	Test not done			Yes	3.0		3	46	it	2020-12-01 07:26:33	2020-12-01 07:43:48	Yes	No	No	No	No	No	No	No	No	No	No	No	No	No
41587	5001465	1465	Italy	43	25-49	Female	Female	White	White	SQ05	6	3	No smoking	18,73049	Working from home and partly outside		No	3	3-6 people	Live with others	19	18	19 or more	No	Test not done			No			NA	46	it	2020-12-01 07:28:18	2020-12-01 09:02:20	Yes	No	No	No	No	No	No	No	No	No	No	No	No	No
41588	5001468	1468	Italy	68	65-79	Female	Female	White	White	SQ04	5	3	No smoking	20,3125	Working from home		No	1	Lives alone	Live with others	NA	NA		No	Test not done			No			NA	46	it	2020-12-01 07:31:01	2020-12-01 07:41:14	Yes	No	No	No	No	No	No	No	No	No	No	No	No	No
41589	5001469	1469	Italy	40	25-49	Female	Female	NA			NA	NA		NA				NA			NA	NA			Test not done			No			NA	31	en	2020-12-01 07:31:30	2020-12-01 07:34:35	Yes	No	No	No	No	No	No	No	No	No	No	No	No	No
41590	5001470	1470	Italy	35	25-49	Female	Female	White	White	SQ07	8	4	No smoking	21,453573	Working from home and partly outside		No	1	Lives alone	Live with others	18	18	16-18	Yes	Test not done			No			NA	46	it	2020-12-01 07:33:11	2020-12-01 07:44:09	No	No	No	No	No	No	No	No	No	No	No	No	No	No
41591	5001471	1471	Italy	58	50-64	Female	Female	White	White	SQ01	2	1	No smoking	25,910685	Working from home		No	3	3-6 people	Live with others	17	16	16-18	Yes	Test not done			No			NA	46	it	2020-12-01 07:33:37	2020-12-01 07:43:24	Yes	No	No	No	No	No	No	No	No	No	No	No	No	No
41592	5001473	1473	Italy	28	25-49	Male	Male	White	White	SQ08	9	5	No smoking	22,790329	Working from home		No	1	Lives alone	Live alone	21	20	19 or more	No	Test not done			No			NA	46	en	2020-12-01 07:37:13	2020-12-01 07:55:28	Yes	No	No	No	No	No	No	No	No	No	No	No	No	No
41593	5001474	1474	Italy	45	25-49	Male	Male	White	White	SQ07	8	4	No smoking	21,621622	Working from home		No	1	Lives alone	Live with others	7	0	Less than 11	No	Test not done			No			NA	46	it	2020-12-01 07:37:48	2020-12-01 07:47:17	Yes	No	No	No	No	No	No	No	No	No	No	No	No	No
41594	5001475	1475	Italy	32	25-49	Female	Female	White	White	SQ05	6	3	No smoking	20,93212	Working from home		No	1	Lives alone	Live with others	6	0	Less than 11	No	Negative	Negative	7-14 days	Yes	3.0		2	46	it	2020-12-01 07:39:08	2020-12-01 08:00:23	Yes	No	No	No	No	No	No	No	No	No	No	No	No	No
41595	5001476	1476	Italy	41	25-49	Male	Male	White	White	SQ06	7	4	Tobacco	22,09317	Working from home		No	3	3-6 people	Live with others	NA	NA		No	Test not done			Yes	3.0		2	46	it	2020-12-01 07:39:33	2020-12-01 07:51:18	Yes	No	No	No	No	No	No	No	No	No	No	No	No	No
41596	5001477	1477	Italy	30	25-49	Female	Female	White	White	SQ05	6	3	No smoking	20,904196	Working from home		No	2	Lives with one other person	Live with others	16	16	16-18	Yes	Test not done			No			NA	46	en	2020-12-01 07:43:42	2020-12-01 07:54:03	No	No	No	No	No	No	No	No	No	No	Yes	No	No	No
41597	5001478	1478	Italy	47	25-49	Female	Female	White	White	SQ06	7	4	No smoking	34,112354	Working from home		No	3	3-6 people	Live with others	21	20	19 or more	Yes	Test not done			Yes	3.0		5	46	it	2020-12-01 07:47:52	2020-12-01 08:08:07	No	Yes	No	No	No	No	No	No	No	No	No	No	No	No
41598	5001480	1480	Italy	46	25-49	Female	Female	NA			NA	NA		NA				NA			NA	NA			Negative	Negative	7.0	No			NA	38	en	2020-12-01 07:49:20	2020-12-01 07:53:43	Yes	No	No	No	No	No	No	No	No	No	No	No	No	No
41599	5001481	1481	Italy	66	65-79	Male	Male	White	White	SQ08	9	5	No smoking	27,160494	Working from home		No	1	Lives alone	Live alone	19	18	19 or more	No	Test not done			No			NA	46	it	2020-12-01 07:50:07	2020-12-01 08:22:14	No	No	No	No	No	No	No	No	No	No	No	No	No	No
41600	5001483	1483	Italy	54	50-64	Male	Male	White	White	SQ07	8	4	No smoking	22,058052	Working from home		No	1	Lives alone	Live alone	20	20	19 or more	No	Test not done			No			NA	46	it	2020-12-01 07:52:02	2020-12-01 08:02:41	No	No	No	No	Yes	No	Yes	No	No	No	No	No	No	No
41601	5001484	1484	Italy	35	25-49	Female	Female	NA			NA	NA		NA				NA			NA	NA			Negative	Negative	7-14 days	Yes	No		6	5	en	2020-12-01 07:54:13	2020-12-01 07:57:48	Yes	No	No	No	No	No	No	No	No	No	No	No	No	No
41602	5001485	1485	Italy	50	50-64	Female	Female	White	White	SQ06	7	4	No smoking	19,53125	Working from home		No	1	Lives alone	Live with others	19	18	19 or more	No	Positive	Positive	More than 14 days			No	NA	46	it	2020-12-01 07:55:03	2020-12-01 08:12:05	Yes	No	No	No	No	No	No	No	No	No	No	No	No	No
41603	5001486	1486	Italy	61	50-64	Male	Male	White	White	SQ05	6	3	No smoking	23,45679	Working from home		No	1	Lives alone	Live with others	17	16	16-18	No	Negative	Negative	7.0	No			NA	46	en	2020-12-01 07:57:36	2020-12-01 08:05:55	Yes	No	No	No	No	No	No	No	No	No	No	No	No	No
41604	5001487	1487	Italy	33	25-49	Female	Female	White	White	SQ07	8	4	No smoking	21,799309	Working from home and partly outside		No	1	Lives alone	Live with others	21	20	19 or more	No	Test not done			No			NA	46	en	2020-12-01 07:59:25	2020-12-01 08:10:07	Yes	No	No	No	No	No	No	No	No	No	No	No	No	No
41605	5001488	1488	Italy	32	25-49	Female	Female	White	White	SQ05	6	3	Tobacco	22,145329	Working from home		No	1	Lives alone	Live alone	18	18	16-18	No	Test not done			No			NA	46	it	2020-12-01 08:02:19	2020-12-01 08:13:40	Yes	No	No	No	No	No	No	No	No	No	No	No	No	No
41606	5001489	1489	Italy	52	50-64	Female	Female	White	White	SQ06	7	4	No smoking	21,096191	Working from home		No	1	Lives alone	Live alone	16	16	16-18	No	Test not done			No			NA	46	en	2020-12-01 08:03:27	2020-12-01 08:18:35	Yes	No	No	No	No	No	No	No	No	No	No	No	No	No
41607	5001490	1490	Italy	52	50-64	Male	Male	White	White	SQ09	10	5	No smoking	20,571428	Working from home		No	1	Lives alone	Live with others	23	20	19 or more	No	Test not done			No			NA	46	it	2020-12-01 08:04:41	2020-12-01 08:11:51	Yes	No	No	No	No	No	No	No	No	No	No	No	No	No
41608	5001491	1491	Italy	37	25-49	Female	Female	White	White	SQ06	7	4	No smoking	19,33373	Working outside home	Healthcare - hospital	Yes	1	Lives alone	Live alone	18	18	16-18	Yes	Negative	Negative	7.0	No			NA	46	it	2020-12-01 08:05:41	2020-12-01 08:23:01	No	Yes	No	No	No	No	No	No	No	No	No	No	No	No
41609	5001492	1492	Italy	55	50-64	Male	Male	White	White	SQ02	3	2	Tobacco	24,772097	Working from home		No	1	Lives alone	Live with others	1	0	Less than 11	No	Test not done			No			NA	46	it	2020-12-01 08:06:34	2020-12-01 08:24:03	Yes	No	No	No	No	No	No	No	No	No	No	No	No	No
41610	5001493	1493	Italy	52	50-64	Female	Female	White	White	SQ07	8	4	No smoking	21,799309	Working from home		No	4	3-6 people	Live with others	28	20	19 or more	Yes	Positive	Positive	7.0			No	NA	46	en	2020-12-01 08:06:34	2020-12-01 08:20:48	Yes	No	No	No	No	No	No	No	No	No	No	No	No	No
41611	5001496	1496	Italy	62	50-64	Female	Female	White	White	SQ05	6	3	Tobacco	21,22449	Working from home		No	1	Lives alone	Live alone	17	16	16-18	No	Test not done			No			NA	46	it	2020-12-01 08:06:57	2020-12-01 08:18:58	No	No	No	No	No	No	No	No	No	No	No	No	No	No
41612	5001497	1497	Italy	62	50-64	Female	Female	White	White	SQ07	8	4	No smoking	23,529411	Working from home and partly outside		No	4	3-6 people	Live with others	23	20	19 or more	Yes	Test not done			No			NA	46	en	2020-12-01 08:07:57	2020-12-01 08:31:16	Yes	No	No	No	No	No	No	No	No	No	No	No	No	No
41613	5001498	1498	Italy	NA				NA			NA	NA		NA				NA			NA	NA									NA	2	it	2020-12-01 08:09:04	2020-12-01 08:09:44											NA
41614	5001499	1499	Italy	33	25-49	Female	Female	White	White	SQ06	7	4	No smoking	20,515087	Working from home		No	1	Lives alone	Live with others	21	20	19 or more	Yes	Test not done			No			NA	46	it	2020-12-01 08:10:02	2020-12-01 08:34:56	Yes	No	No	No	No	No	No	No	No	No	No	No	No	No
41615	5001500	1500	Italy	60	50-64	Female	Female	White	White	SQ09	10	5	No smoking	19,84127	Working from home and partly outside		No	1	Lives alone	Live alone	20	20	19 or more		Test not done			No			NA	46	it	2020-12-01 08:10:37	2020-12-01 08:19:55	No	No	No	No	No	No	No	No	No	No	No	No	No	No
41616	5001502	1502	Italy	56	50-64	Male	Male	NA			NA	NA		NA				NA			NA	NA			Test not done			No			NA	31	it	2020-12-01 08:11:32	2020-12-01 08:13:38	Yes	No	No	No	No	No	No	No	No	No	No	No	No	No
41617	5001503	1503	Italy	58	50-64	Male	Male	White	White	SQ05	6	3	Tobacco	22,857143	Working from home		No	5	3-6 people	Live with others	20	20	19 or more	Yes	Negative	Negative	More than 14 days	Yes	No		1	46	en	2020-12-01 08:14:42	2020-12-01 09:21:47	No	No	Yes	No	No	No	No	No	Yes	No	No	Yes	No	No
41618	5001504	1504	Italy	53	50-64	Male	Male	White	White	SQ09	10	5	No smoking	26,44898	Working from home		No	49	More than 6 people	Live with others	NA	NA		No	Test not done			No			NA	46	it	2020-12-01 08:15:18	2020-12-01 08:28:40	No	Yes	No	No	No	No	No	No	No	No	No	No	No	No
41619	5001505	1505	Italy	NA				NA			NA	NA		NA				NA			NA	NA									NA	2	en	2020-12-01 08:16:10	2020-12-01 08:18:31											NA
41620	5001506	1506	Italy	64	50-64	Female	Female	White	White	SQ06	7	4	No smoking	18,424036	Working from home		No	NA		Live with others	20	20	19 or more	No	Test not done			No			NA	46	en	2020-12-01 08:17:00	2020-12-01 08:30:26	No	No	No	No	No	No	No	No	Yes	No	No	Yes	No	No
41621	5001508	1508	Italy	58	50-64			NA			NA	NA		NA				NA			NA	NA			Test not done						NA	4	it	2020-12-01 08:18:31	2020-12-01 08:19:49	Yes	No	No	No	No	No	No	No	No	No	No	No	No	No
41622	5001510	1510	Italy	37	25-49	Female	Female	White	White	SQ02	3	2	No smoking	16,560654	Working outside home	Healthcare - hospital	Yes	1	Lives alone	Live with others	25	20	19 or more	No	Test not done			No			NA	46	it	2020-12-01 08:18:42	2020-12-01 08:33:20	Yes	No	No	No	No	No	No	No	No	No	No	No	No	No
41623	5001511	1511	Italy	54	50-64	Female	Female	NA			NA	NA		NA				NA			NA	NA			Negative	Negative	No symptoms	Yes	No		2	5	it	2020-12-01 08:18:55	2020-12-01 08:24:17	Yes	No	No	No	No	No	No	No	No	No	No	No	No	No
41624	5001512	1512	Italy	32	25-49	Male	Male	White	White	SQ05	6	3	No smoking	22,944088	Working from home		No	2	Lives with one other person	Live with others	21	20	19 or more	No	Test not done			No			NA	46	it	2020-12-01 08:20:12	2020-12-01 08:32:24	Yes	No	No	No	No	No	No	No	No	No	No	No	No	No
41625	5001513	1513	Italy	38	25-49	Female	Female	White	White	SQ05	6	3	No smoking	22,857143	Working from home		No	2	Lives with one other person	Live with others	NA	NA		Yes	Test not done			No			NA	46	it	2020-12-01 08:20:26	2020-12-01 08:33:54	Yes	No	No	No	No	No	No	No	No	No	No	No	No	No
41626	5001514	1514	Italy	47	25-49	Female	Female	White	White	SQ06	7	4	No smoking	18,75	Working from home		No	1	Lives alone	Live with others	17	16	16-18	Yes	Test not done			No			NA	46	it	2020-12-01 08:20:56	2020-12-01 08:29:25	Yes	No	No	No	No	No	No	No	No	No	No	No	No	No
41627	5001515	1515	Italy	29	25-49	Female	Female	White	White	SQ03	4	2	No smoking	18,818924	Other		No	NA		Live with others	18	18	16-18	No	Negative	Negative	7.0	Yes	3.0		3	46	it	2020-12-01 08:21:02	2020-12-01 08:33:29	Yes	No	No	No	No	No	No	No	No	No	No	No	No	No
41628	5001517	1517	Italy	34	25-49	Female	Female	White	White	SQ06	7	4	Tobacco	25,795918	Other		No	3	3-6 people	Live with others	18	18	16-18	Yes	Test not done			No			NA	46	it	2020-12-01 08:21:46	2020-12-01 08:30:45	Yes	No	No	No	No	No	No	No	No	No	No	No	No	No
41629	5001518	1518	Italy	51	50-64	Female	Female	White	White	SQ07	8	4	No smoking	23,875114	Working from home		No	2	Lives with one other person	Live with others	25	20	19 or more	No	Test not done			No			NA	46	en	2020-12-01 08:21:52	2020-12-01 08:32:59	Yes	No	No	No	No	No	No	No	No	No	No	No	No	No
41630	5001519	1519	Italy	60	50-64	Female	Female	White	White	SQ07	8	4	Tobacco	25,910685	Working from home		No	4	3-6 people	Live with others	18	18	16-18	Yes	Test not done			No			NA	46	it	2020-12-01 08:21:59	2020-12-01 08:29:59	No	Yes	No	No	No	Yes	No	No	Yes	No	No	Yes	No	No
41631	5001520	1520	Italy	58	50-64	Female	Female	White	White	SQ04	5	3	No smoking	18,218323	Umemployed		No	3	3-6 people	Live with others	18	18	16-18	Yes	Test not done			Yes	3.0		2	46	en	2020-12-01 08:22:02	2020-12-01 09:06:41	Yes	No	No	No	No	No	No	No	No	No	No	No	No	No
41632	5001521	1521	Italy	NA				NA			NA	NA		NA				NA			NA	NA									NA	2	it	2020-12-01 08:23:11	2020-12-01 08:23:45											NA
41633	5001522	1522	Italy	34	25-49	Female	Female	White	White	SQ06	7	4	No smoking	19,571682	Working from home		No	2	Lives with one other person	Live with others	23	20	19 or more	Yes	Test not done			No			NA	46	it	2020-12-01 08:23:18	2020-12-01 08:41:50	Yes	No	No	No	No	No	No	No	No	No	No	No	No	No
41634	5001523	1523	Italy	NA				NA			NA	NA		NA				NA			NA	NA			Negative	Negative					NA	4	it	2020-12-01 08:23:21	2020-12-01 08:25:32	No	No	No	No	No	No	No	No	No	No	No	No	No	No
41635	5001524	1524	Italy	54	50-64	Male	Male	White	White	SQ07	8	4	No smoking	32,87197	Working outside home	Healthcare - hospital	Yes	5	3-6 people	Live with others	20	20	19 or more	Yes	Negative	Negative	7.0	No			NA	46	it	2020-12-01 08:27:13	2020-12-01 08:39:24	No	No	No	No	No	No	No	No	Yes	No	No	Yes	No	No
41636	5001526	1526	Italy	46	25-49	Male	Male	NA			NA	NA		NA				NA			NA	NA			Negative	Negative	7.0	No			NA	31	it	2020-12-01 08:28:12	2020-12-01 08:30:25	Yes	No	No	No	No	No	No	No	No	No	No	No	No	No
41637	5001527	1527	Italy	33	25-49	Male	Male	White	White	SQ05	6	3	No smoking	24,307243	Working outside home	Other	Yes	1	Lives alone	Live alone	19	18	19 or more	No	Test not done			Yes	3.0		6	46	it	2020-12-01 08:30:19	2020-12-01 08:49:06	Yes	No	No	No	No	No	No	No	No	No	No	No	No	No
41638	5001528	1528	Italy	53	50-64	Female	Female	White	White	SQ06	7	4	No smoking	23,661438	Working from home and partly outside		No	1	Lives alone	Live with others	21	20	19 or more	No	Test not done			Yes	3.0		2	46	it	2020-12-01 08:30:38	2020-12-01 09:13:45	Yes	No	No	No	No	No	No	No	No	No	No	No	No	No
41639	5001529	1529	Italy	32	25-49	Female	Female	White	White	SQ06	7	4	No smoking	22,718975	Working from home		No	1	Lives alone	Live with others	16	16	16-18	No	Negative	Negative	7-14 days	Yes	No		5	46	en	2020-12-01 08:31:31	2020-12-01 08:44:36	Yes	No	No	No	No	No	No	No	No	No	No	No	No	No
41640	5001530	1530	Italy	53	50-64	Male	Male	White	White	SQ07	8	4	Tobacco	23,545706	Working from home and partly outside		No	4	3-6 people	Live with others	19	18	19 or more	No	Test not done			No			NA	46	it	2020-12-01 08:32:01	2020-12-01 08:44:40	Yes	No	No	No	No	No	No	No	No	No	No	No	No	No
41641	5001532	1532	Italy	30	25-49	Male	Male	White	White	SQ05	6	3	No smoking	20,987654	Working from home		No	NA		Live with others	16	16	16-18	Yes	Positive	Positive	More than 14 days			No	NA	46	it	2020-12-01 08:34:26	2020-12-01 08:42:17	Yes	No	No	No	No	No	No	No	No	No	No	No	No	No
41642	5001533	1533	Italy	39	25-49	Female	Female	White	White	SQ08	9	5	No smoking	30,864197	Working from home		No	5	3-6 people	Live with others	21	20	19 or more	No	Test not done			No			NA	46	en	2020-12-01 08:34:55	2020-12-01 08:47:03	Yes	No	No	No	No	No	No	No	No	No	No	No	No	No
41643	5001534	1534	Italy	51	50-64	Female	Female	White	White	SQ07	8	4	No smoking	22,59814	Working from home		No	4	3-6 people	Live with others	20	20	19 or more	Yes	Test not done			No			NA	46	it	2020-12-01 08:35:10	2020-12-01 08:44:52	Yes	No	No	No	No	No	No	No	No	No	No	No	No	No
41644	5001536	1536	Italy	60	50-64	Female	Female	White	White	SQ08	9	5	No smoking	23,191095	Working from home and partly outside		No	2	Lives with one other person	Live with others	21	20	19 or more	Yes	Test not done			No			NA	46	en	2020-12-01 08:36:20	2020-12-01 08:47:22	Yes	No	No	No	No	No	No	No	No	No	No	No	No	No
41645	5001537	1537	Italy	53	50-64	Male	Male	White	White	SQ07	8	4	No smoking	20,761246	Working from home		No	1	Lives alone	Live alone	20	20	19 or more	No	Test not done			No			NA	46	it	2020-12-01 08:36:26	2020-12-01 08:48:25	Yes	No	No	No	No	No	No	No	No	No	No	No	No	No
41646	5001538	1538	Italy	43	25-49	Female	Female	White	White	SQ04	5	3	No smoking	23,738663	Working from home and partly outside		No	3	3-6 people	Live with others	18	18	16-18	No	Positive	Positive	7-14 days			No	NA	46	en	2020-12-01 08:36:50	2020-12-01 09:10:17	No	No	No	No	No	No	No	No	No	No	No	No	No	No
41647	5001539	1539	Italy	51	50-64	Female	Female	NA			NA	NA		NA				NA			NA	NA			Negative	Negative	7.0	No			NA	31	en	2020-12-01 08:37:01	2020-12-01 08:46:09	Yes	No	No	No	No	No	No	No	No	No	No	No	No	No
41648	5001542	1542	Italy	68	65-79	Male	Male	White	White	SQ07	8	4	No smoking	24,221453	Working from home and partly outside		No	3	3-6 people	Live with others	17	16	16-18	Yes	Negative	Negative	7.0	No			NA	46	en	2020-12-01 08:38:39	2020-12-01 08:53:47	Yes	No	No	No	No	No	No	No	No	No	No	No	No	No
41649	5001543	1543	Italy	43	25-49	Male	Male	White	White	SQ07	8	4	No smoking	24,163265	Working from home		No	NA		Live with others	22	20	19 or more	Yes	Test not done			Yes	3.0		2	46	it	2020-12-01 08:38:49	2020-12-01 08:55:24	Yes	No	No	No	No	No	No	No	No	No	No	No	No	No
41650	5001544	1544	Italy	0	<25	Female	Female	White	White	SQ06	7	4	Tobacco	21,30395	Working from home		No	1	Lives alone	Live alone	18	18	16-18	No	Test not done			No			NA	45	it	2020-12-01 08:40:04	2020-12-01 08:48:35	Yes	No	No	No	No	No	No	No	No	No	No	No	No	No
41651	5001545	1545	Italy	37	25-49	Female	Female	White	White	SQ07	8	4	No smoking	29,296875	Working from home		No	3	3-6 people	Live with others	18	18	16-18	No	Test not done			No			NA	46	it	2020-12-01 08:40:13	2020-12-01 08:58:32	Yes	No	No	No	No	No	No	No	No	No	No	No	No	No
41652	5001546	1546	Italy	35	25-49	Female	Female	White	White	SQ05	6	3	No smoking	24,464602	Working from home		No	1	Lives alone	Live with others	23	20	19 or more	Yes	Negative	Negative	Other	Yes	No		4	46	it	2020-12-01 08:40:16	2020-12-01 08:53:35	Yes	No	No	No	No	No	No	No	No	No	No	No	No	No
41653	5001547	1547	Italy	57	50-64	Male	Male	White	White	SQ10	NA	NA	No smoking	NA	Working from home		No	4	3-6 people	Live with others	18	18	16-18	No	Test not done			No			NA	46	en	2020-12-01 08:40:34	2020-12-01 08:51:17	Yes	No	No	No	No	No	No	No	No	No	No	No	No	No
41654	5001548	1548	Italy	38	25-49	Female	Female	White	White	SQ07	8	4	No smoking	25,593737	Working from home		No	4	3-6 people	Live with others	20	20	19 or more	No	Test not done			No			NA	46	it	2020-12-01 08:40:53	2020-12-01 08:50:35	Yes	No	No	No	No	No	No	No	No	No	No	No	No	No
41655	5001552	1552	Italy	61	50-64	Male	Male	White	White	SQ05	6	3	No smoking	19,031141	Working from home and partly outside		No	1	Lives alone	Live with others	11	0	11-12	No	Test not done			No			NA	46	it	2020-12-01 08:41:31	2020-12-01 08:53:27	Yes	No	No	No	No	No	No	No	No	No	No	No	No	No
41656	5001553	1553	Italy	50	50-64	Male	Male	White	White	SQ06	7	4	No smoking	31,397175	Working from home		No	3	3-6 people	Live with others	25	20	19 or more	No	Test not done			No			NA	46	en	2020-12-01 08:42:10	2020-12-01 08:52:57	Yes	No	No	No	No	No	No	No	No	No	No	No	No	No
41657	5001554	1554	Italy	49	25-49	Male	Male	White	White	SQ07	8	4	Tobacco	26,12245	Working outside home	Other	Yes	1	Lives alone	Live with others	24	20	19 or more	Yes	Test not done			No			NA	46	it	2020-12-01 08:42:10	2020-12-01 08:51:43	Yes	No	No	No	No	No	No	No	No	No	No	No	No	No
41658	5001555	1555	Italy	54	50-64	Male	Male	White	White	SQ06	7	4	E-cigarette	24,489796	Working from home and partly outside		No	1	Lives alone	Live alone	25	20	19 or more	No	Negative	Negative	7.0	No			NA	46	en	2020-12-01 08:42:58	2020-12-01 08:51:15	Yes	No	No	No	No	No	No	No	No	No	No	No	No	No
41659	5001556	1556	Italy	37	25-49	Female	Female	White	White	SQ05	6	3	No smoking	22,321428	Working from home		No	2	Lives with one other person	Live with others	8	0	Less than 11	No	Test not done			No			NA	46	it	2020-12-01 08:43:03	2020-12-01 08:53:18	Yes	No	No	No	No	No	No	No	No	No	No	No	No	No
41660	5001557	1557	Italy	55	50-64	Female	Female	White	White	SQ04	5	3	No smoking	25,951557	Working from home		No	3	3-6 people	Live with others	NA	NA		Yes	Test not done			No			NA	46	it	2020-12-01 08:43:05	2020-12-01 09:00:14	Yes	No	No	No	No	No	No	No	No	No	No	No	No	No
41661	5001558	1558	Italy	NA				NA			NA	NA		NA				NA			NA	NA			Test not done			No			NA	43	en	2020-12-01 08:43:32	2020-12-01 08:53:49	No	No	No	No	No	No	No	No	No	No	No	No	No	No
41662	5001559	1559	Italy	39	25-49	Female	Female	White	White	SQ06	7	4	Tobacco	22,204082	Working from home		No	2	Lives with one other person	Live with others	21	20	19 or more	Yes	Test not done			Yes	No		4	46	it	2020-12-01 08:43:34	2020-12-01 08:53:20	Yes	No	No	No	No	No	No	No	No	No	No	No	No	No
41663	5001560	1560	Italy	36	25-49	Male	Male	White	White	SQ05	6	3	No smoking	30,864197	Working from home		No	2	Lives with one other person	Live with others	21	20	19 or more	No	Test not done			No			NA	46	it	2020-12-01 08:45:31	2020-12-01 08:51:11	Yes	No	No	No	No	No	No	No	No	No	No	No	No	No
41664	5001561	1561	Italy	35	25-49	Male	Male	White	White	SQ06	7	4	No smoking	23,148148	Working from home		No	1	Lives alone	Live alone	NA	NA		No	Test not done			No			NA	46	en	2020-12-01 08:47:04	2020-12-01 08:53:53	Yes	No	No	No	No	No	No	No	No	No	No	No	No	No
41665	5001562	1562	Italy	45	25-49	Male	Male	NA			NA	NA		NA				NA			NA	NA			Negative	Negative	More than 14 days	Yes	3.0		7	17	en	2020-12-01 08:47:11	2020-12-01 08:53:25	Yes	No	No	No	No	No	No	No	No	No	No	No	No	No
41666	5001563	1563	Italy	46	25-49	Female	Female	White	White	SQ07	8	4	No smoking	20,761246	Working outside home	Other	Yes	NA		Live with others	5	0	Less than 11	Yes	Test not done			Yes	3.0		7	46	it	2020-12-01 08:47:58	2020-12-01 09:21:00	Yes	No	No	No	No	No	No	No	No	No	No	No	No	No
41667	5001564	1564	Italy	47	25-49	Female	Female	White	White	SQ07	8	4	No smoking	25,711662	Working from home		No	1	Lives alone	Live with others	21	20	19 or more	No	Negative	Negative	7.0	No			NA	46	it	2020-12-01 08:48:02	2020-12-01 09:00:51	Yes	No	No	No	No	No	No	No	No	No	No	No	No	No
41668	5001565	1565	Italy	57	50-64	Female	Female	White	White	SQ05	6	3	No smoking	27,34375	Working from home		No	2	Lives with one other person	Live with others	16	16	16-18	Yes	Negative	Negative	Other	No			NA	46	it	2020-12-01 08:48:10	2020-12-01 09:05:01	Yes	No	No	No	No	No	No	No	No	No	No	No	No	No
41669	5001566	1566	Italy	47	25-49	Female	Female	White	White	SQ06	7	4	No smoking	19,721037	Working from home and partly outside		No	NA		Live with others	27	20	19 or more	No	Negative	Negative	More than 14 days	Yes	3.0		5	46	en	2020-12-01 08:48:29	2020-12-01 09:09:25	Yes	No	No	No	No	No	No	No	No	No	No	No	No	No
41670	5001567	1567	Italy	30	25-49	Male	Male	White	White	SQ05	6	3	Tobacco	24,784258	Other		No	1	Lives alone	Live with others	10	0	Less than 11	No	Negative	Negative	7.0	Yes	3.0		1	46	it	2020-12-01 08:48:51	2020-12-01 09:03:00	Yes	No	No	No	No	No	No	No	No	No	No	No	No	No
41671	5001568	1568	Italy	35	25-49	Male	Male	White	White	SQ05	6	3	No smoking	25,795918	Working from home and partly outside		No	1	Lives alone	Live with others	18	18	16-18	No	Negative	Negative	7.0	No			NA	46	it	2020-12-01 08:49:42	2020-12-01 09:06:01	Yes	No	No	No	No	No	No	No	No	No	No	No	No	No
41672	5001570	1570	Italy	39	25-49	Female	Female	White	White	SQ08	9	5	No smoking	23,875114	Working from home		No	2	Lives with one other person	Live with others	21	20	19 or more	No	Test not done			No			NA	46	it	2020-12-01 08:50:17	2020-12-01 08:56:31	No	No	No	No	No	Yes	No	Yes	No	No	No	No	No	No
41673	5001571	1571	Italy	48	25-49	Female	Female	White	White	SQ06	7	4		NA	Working from home		No	NA			24	20	19 or more		Negative	Negative	7.0	No			NA	42	it	2020-12-01 08:50:32	2020-12-01 09:06:55	Yes	No	No	No	No	No	No	No	No	No	No	No	No	No
41674	5001572	1572	Italy	42	25-49	Female	Female	White	White	SQ06	7	4	No smoking	19,705532	Working from home		No	2	Lives with one other person	Live with others	21	20	19 or more	Yes	Negative	Negative	7.0	No			NA	46	en	2020-12-01 08:50:42	2020-12-01 09:04:10	Yes	No	No	No	No	No	No	No	No	No	No	No	No	No
41675	5001573	1573	Italy	NA				NA			NA	NA		NA				NA			NA	NA									NA	2	en	2020-12-01 08:51:00	2020-12-01 08:52:21											NA
41676	5001574	1574	Italy	58	50-64	Female	Female	White	White	SQ06	7	4	Tobacco	27,639801	Other		No	3	3-6 people	Live with others	NA	NA		No	Negative	Negative	7.0	No			NA	46	it	2020-12-01 08:51:05	2020-12-01 09:08:07	No	No	No	No	No	No	No	No	Yes	No	No	Yes	No	No
41677	5001577	1577	Italy	45	25-49	Female	Female	White	White	SQ08	9	5	No smoking	34,131115	Working from home		No	2	Lives with one other person	Live with others	20	20	19 or more	No	Test not done			No			NA	46	it	2020-12-01 08:53:45	2020-12-01 09:19:33	No	No	No	No	No	No	No	No	No	No	No	No	No	No
41678	5001578	1578	Italy	29	25-49	Male	Male	White	White	SQ06	7	4	Tobacco	28,373703	Working from home		No	1	Lives alone	Live with others	20	20	19 or more	No	Test not done			No			NA	46	en	2020-12-01 08:54:30	2020-12-01 09:11:57	Yes	No	No	No	No	No	No	No	No	No	No	No	No	No
41679	5001580	1580	Italy	38	25-49	Male	Male	White	White	SQ06	7	4	Tobacco	24,915316	Working from home		No	1	Lives alone	Live with others	25	20	19 or more	No	Test not done			No			NA	46	it	2020-12-01 08:54:57	2020-12-01 09:02:25	Yes	No	No	No	No	No	No	No	No	No	No	No	No	No
41680	5001582	1582	Italy	39	25-49	Male	Male	White	White	SQ07	8	4	No smoking	22,724403	Working outside home	Healthcare - hospital	Yes	1	Lives alone	Live alone	13	0	13-15	No	Negative	Negative	7.0	No			NA	46	en	2020-12-01 08:56:12	2020-12-01 09:40:25	Yes	No	No	No	No	No	No	No	No	No	No	No	No	No
41681	5001583	1583	Italy	31	25-49	Male	Male	NA			NA	NA		NA				NA			NA	NA			Test not done						NA	4	it	2020-12-01 08:56:36	2020-12-01 08:57:49	Yes	No	No	No	No	No	No	No	No	No	No	No	No	No
41682	5001585	1585	Italy	42	25-49	Female	Female	White	White	SQ07	8	4	No smoking	NA	Working from home		No	3	3-6 people	Live with others	22	20	19 or more	No	Test not done			No			NA	46	it	2020-12-01 08:58:30	2020-12-01 10:48:25	Yes	No	No	No	No	No	No	No	No	No	No	No	No	No
41683	5001586	1586	Italy	48	25-49	Female	Female	White	White	SQ07	8	4	No smoking	22,49135	Working from home and partly outside		No	3	3-6 people	Live with others	18	18	16-18	Yes	Test not done			Yes	3.0		3	46	it	2020-12-01 08:58:32	2020-12-01 09:11:58	Yes	No	No	No	No	No	No	No	No	No	No	No	No	No
41684	5001587	1587	Italy	30	25-49	Female	Female	White	White	SQ06	7	4	No smoking	22,773186	Working from home		No	1	Lives alone	Live with others	NA	NA		No	Test not done			Yes	No		1	46	it	2020-12-01 08:58:53	2020-12-01 09:14:11	Yes	No	No	No	No	No	No	No	No	No	No	No	No	No
41685	5001588	1588	Italy	31	25-49	Male	Male	NA			NA	NA		NA				NA			NA	NA			Negative	Negative	No symptoms	Yes	No		2	29	it	2020-12-01 08:59:29	2020-12-01 09:05:55	Yes	No	No	No	No	No	No	No	No	No	No	No	No	No
41686	5001589	1589	Italy	28	25-49	Male	Male	NA			NA	NA		NA				NA			NA	NA			Negative	Negative	7.0	Yes	3.0		4	5	it	2020-12-01 08:59:59	2020-12-01 09:03:02	Yes	No	No	No	No	No	No	No	No	No	No	No	No	No
41687	5001591	1591	Italy	51	50-64	Female	Female	White	White	SQ03	4	2	Tobacco	23,875114	Working from home		No	3	3-6 people	Live with others	21	20	19 or more	Yes	Test not done			No			NA	46	en	2020-12-01 09:00:23	2020-12-01 09:15:23	Yes	No	No	No	No	No	No	No	No	No	No	No	No	No
41688	5001592	1592	Italy	35	25-49	Male	Male	White	White	SQ05	6	3	No smoking	22,145329	Working from home		No	NA		Live with others	10	0	Less than 11	No	Negative	Negative	7.0	No			NA	46	it	2020-12-01 09:00:29	2020-12-01 09:07:58	Yes	No	No	No	No	No	No	No	No	No	No	No	No	No
41689	5001593	1593	Italy	41	25-49	Female	Female	White	White	SQ08	9	5	No smoking	25,315454	Working from home		No	3	3-6 people	Live with others	21	20	19 or more	No	Test not done			Yes			2	46	en	2020-12-01 09:00:31	2020-12-01 09:19:10	Yes	No	No	No	No	No	No	No	No	No	No	No	No	No
41690	5001594	1594	Italy	31	25-49	Female	Female	White	White	SQ08	9	5	Tobacco	22,321428	Working from home and partly outside		No	1	Lives alone	Live with others	9	0	Less than 11	No	Test not done			No			NA	46	it	2020-12-01 09:00:58	2020-12-01 09:20:35	Yes	No	No	No	No	No	No	No	No	No	No	No	No	No
41691	5001595	1595	Italy	66	65-79	Male	Male	NA			NA	NA		NA				NA			NA	NA			Test not done			No			NA	31	it	2020-12-01 09:02:03	2020-12-01 09:05:11	Yes	No	No	No	No	No	No	No	Yes	No	No	Yes	No	No
41692	5001597	1597	Italy	50	50-64	Female	Female	White	White	SQ08	9	5	No smoking	18,818924	Working from home		No	3	3-6 people	Live with others	21	20	19 or more	No	Test not done			Yes	No		1	46	it	2020-12-01 09:02:22	2020-12-01 09:23:20	Yes	No	No	No	No	No	No	No	No	No	No	No	No	No
41693	5001598	1598	Italy	30	25-49	Female	Female	NA			NA	NA		NA				NA			NA	NA			Test not done			No			NA	31	it	2020-12-01 09:02:29	2020-12-01 09:03:55	Yes	No	No	No	No	No	No	No	No	No	No	No	No	No
41694	5001599	1599	Italy	47	25-49	Male	Male	White	White	SQ07	8	4	No smoking	23,355637	Working from home		No	3	3-6 people	Live with others	21	20	19 or more	Yes	Test not done			No			NA	46	it	2020-12-01 09:02:38	2020-12-01 09:12:48	No	No	No	No	No	No	No	No	Yes	No	No	Yes	No	No
41695	5001600	1600	Italy	47	25-49	Female	Female	White	White	SQ06	7	4	Tobacco	23,4375	Working from home		No	2	Lives with one other person	Live with others	20	20	19 or more	Yes	Test not done			No			NA	46	it	2020-12-01 09:05:27	2020-12-01 09:21:56	No	No	No	No	No	No	No	No	Yes	No	No	Yes	No	No
41696	5001601	1601	Italy	27	25-49	Male	Male	White	White	SQ06	7	4	No smoking	21,453287	Working from home		No	3	3-6 people	Live with others	20	20	19 or more	No	Test not done			No			NA	45	it	2020-12-01 09:05:30	2020-12-01 09:12:30	Yes	No	No	No	No	No	No	No	No	No	No	No	No	No
41697	5001602	1602	Italy	30	25-49	Male	Male	White	White	SQ07	8	4	No smoking	25,509546	Working from home		No	2	Lives with one other person	Live with others	16	16	16-18	No	Test not done			Yes	No		7	46	it	2020-12-01 09:05:42	2020-12-01 10:27:39	Yes	No	No	No	No	No	No	No	No	No	No	No	No	No
41698	5001603	1603	Italy	33	25-49	Female	Female	White	White	SQ07	8	4	No smoking	22,862534	Working from home		No	4	3-6 people	Live with others	5	0	Less than 11	Yes	Test not done			No			NA	46	it	2020-12-01 09:06:06	2020-12-01 09:16:38	Yes	No	No	No	No	No	No	No	No	No	No	No	No	No
41699	5001604	1604	Italy	63	50-64	Female	Female	White	White	SQ09	10	5	No smoking	17,006804	Working from home		No	2	Lives with one other person	Live with others	21	20	19 or more	No	Positive	Positive	7.0			No	NA	46	it	2020-12-01 09:06:26	2020-12-01 09:16:23	Yes	No	No	No	No	No	No	No	No	No	No	No	No	No
41700	5001605	1605	Italy	34	25-49	Male	Male	White	White	SQ10	NA	NA	No smoking	23,120625	Working from home		No	1	Lives alone	Live with others	20	20	19 or more	Yes	Negative	Negative	7-14 days	Yes	3.0		3	46	it	2020-12-01 09:06:52	2020-12-01 09:21:35	Yes	No	No	No	No	No	No	No	No	No	No	No	No	No
41701	5001606	1606	Italy	26	25-49	Female	Female	White	White	SQ07	8	4	No smoking	23,323418	Working from home		No	3	3-6 people	Live with others	18	18	16-18	Yes	Test not done			Yes	3.0		2	46	en	2020-12-01 09:07:04	2020-12-01 09:37:41	Yes	No	No	No	No	No	No	No	No	No	No	No	No	No
41702	5001608	1608	Italy	27	25-49	Male	Male	White	White	SQ07	8	4	No smoking	19,707964	Working from home		No	4	3-6 people	Live with others	19	18	19 or more	No	Negative	Negative	7.0	Yes	3.0		1	46	it	2020-12-01 09:07:31	2020-12-01 09:20:21	Yes	No	No	No	No	No	No	No	No	No	No	No	No	No
41703	5001609	1609	Italy	57	50-64	Female	Female	White	White	SQ07	8	4		NA	Working from home		No	1	Lives alone	Live alone	21	20	19 or more	Yes	Test not done			No			NA	43	it	2020-12-01 09:07:42	2020-12-01 09:13:57	No	No	No	No	No	No	No	Yes	Yes	No	No	Yes	No	No
41704	5001611	1611	Italy	27	25-49	Female	Female	White	White	SQ06	7	4	No smoking	17,474718	Full-time student		No	4	3-6 people	Live with others	7	0	Less than 11	No	Test not done			No			NA	46	it	2020-12-01 09:09:24	2020-12-01 09:23:38	Yes	No	No	No	No	No	No	No	No	No	No	No	No	No
41705	5001612	1612	Italy	40	25-49	Male	Male	White	White	SQ07	8	4	No smoking	25,106333	Working from home		No	1	Lives alone	Live with others	14	14	13-15	No	Negative	Negative	7.0	No			NA	46	it	2020-12-01 09:09:36	2020-12-01 09:19:15	Yes	No	No	No	No	No	No	No	No	No	No	No	No	No
41706	5001613	1613	Italy	55	50-64	Female	Female	White	White	SQ06	7	4	No smoking	19,568235	Working from home and partly outside		No	1	Lives alone	Live with others	20	20	19 or more	Yes	Negative	Negative	7.0	No			NA	46	it	2020-12-01 09:09:38	2020-12-01 09:27:34	No	Yes	No	No	No	No	No	No	Yes	No	No	Yes	No	No
41707	5001614	1614	Italy	53	50-64	Female	Female	White	White	SQ06	7	4	Tobacco	28,305996	Working from home		No	3	3-6 people	Live with others	20	20	19 or more	Yes	Negative	Negative	7.0	No			NA	46	it	2020-12-01 09:09:41	2020-12-01 09:27:45	No	No	No	No	No	No	No	No	No	No	No	No	No	Yes
41708	5001615	1615	Italy	67	65-79	Female	Female	White	White	SQ06	7	4	Tobacco	19,834711	Working from home and partly outside		No	NA		Live with others	19	18	19 or more	Yes	Test not done			No			NA	46	en	2020-12-01 09:09:46	2020-12-01 09:33:11	No	No	No	No	No	No	No	No	Yes	No	No	Yes	No	No
41709	5001616	1616	Italy	43	25-49	Female	Female	White	White	SQ06	7	4	No smoking	32,046146	Working from home		No	NA		Live with others	NA	NA		No	Test not done			No			NA	46	it	2020-12-01 09:10:25	2020-12-01 11:19:24	Yes	No	No	No	No	No	No	No	No	No	No	No	No	No
41710	5001617	1617	Italy	41	25-49	Male	Male	White	White	SQ06	7	4	No smoking	27,423822	Working outside home	Other	Yes	5	3-6 people	Live with others	21	20	19 or more	No	Test not done			No			NA	46	it	2020-12-01 09:10:34	2020-12-01 09:20:56	Yes	No	No	No	No	No	No	No	No	No	No	No	No	No
41711	5001619	1619	Italy	39	25-49	Female	Female	White	White	SQ06	7	4	No smoking	23,875114	Working from home		No	3	3-6 people	Live with others	21	20	19 or more	Yes	Test not done			No			NA	46	en	2020-12-01 09:11:07	2020-12-01 09:19:57	Yes	No	No	No	No	No	No	No	No	No	No	No	No	No
41712	5001620	1620	Italy	59	50-64	Male	Male	White	White	SQ06	7	4	Tobacco	26,44898	Working from home		No	1	Lives alone	Live alone	27	20	19 or more	Yes	Negative	Negative	7-14 days	No			NA	46	it	2020-12-01 09:11:22	2020-12-01 09:23:27	No	No	No	No	No	No	No	No	Yes	No	Yes	Yes	No	No
41713	5001621	1621	Italy	42	25-49	Female	Female	White	White	SQ07	8	4	No smoking	NA	Working from home		No	3	3-6 people	Live with others	NA	NA		Yes	Test not done			No			NA	46	it	2020-12-01 09:11:42	2020-12-01 09:20:16	Yes	No	No	No	No	No	No	No	No	No	No	No	No	No
41714	5001622	1622	Italy	55	50-64	Female	Female	White	White	SQ05	6	3	No smoking	18,376825	Working from home		No	3	3-6 people	Live with others	17	16	16-18	No	Test not done			No			NA	46	en	2020-12-01 09:12:17	2020-12-01 09:28:54	Yes	No	No	No	No	No	No	No	No	No	No	No	No	No
41715	5001623	1623	Italy	42	25-49	Male	Male	White	White	SQ06	7	4	No smoking	23,72281	Working from home		No	3	3-6 people	Live with others	21	20	19 or more	Yes	Test not done			No			NA	46	it	2020-12-01 09:12:46	2020-12-01 09:28:03	Yes	No	No	No	No	No	No	No	No	No	No	No	No	No
41716	5001624	1624	Italy	32	25-49	Female	Female	White	White	SQ05	6	3	No smoking	21,09375	Full-time student		No	4	3-6 people	Live with others	NA	NA		Yes	Test not done			Yes	3.0		7	46	it	2020-12-01 09:13:08	2020-12-01 09:27:14	Yes	No	No	No	No	No	No	No	No	No	No	No	No	No
41717	5001625	1625	Italy	27	25-49	Male	Male	White	White	SQ06	7	4	No smoking	23,661438	Full-time student		No	1	Lives alone	Live with others	21	20	19 or more	No	Test not done			No			NA	46	it	2020-12-01 09:13:12	2020-12-01 09:27:29	Yes	No	No	No	No	No	No	No	No	No	No	No	No	No
41718	5001626	1626	Italy	31	25-49	Female	Female	White	White	SQ06	7	4	No smoking	25,951557	Working from home		No	1	Lives alone	Live with others	21	20	19 or more	No	Test not done			Yes	3.0		1	46	it	2020-12-01 09:13:24	2020-12-01 09:24:25	Yes	No	No	No	No	No	No	No	No	No	No	No	No	No
41719	5001627	1627	Italy	44	25-49	Female	Female	White	White	SQ05	6	3	No smoking	22,432302	Working from home		No	4	3-6 people	Live with others	22	20	19 or more	No	Negative	Negative	Other	Yes	No		0	46	it	2020-12-01 09:13:35	2020-12-01 09:28:30	Yes	No	No	No	No	No	No	No	No	No	No	No	No	No
41720	5001629	1629	Italy	34	25-49	Female	Female	NA			NA	NA		NA				NA			NA	NA			Test not done			Yes	No		5	29	it	2020-12-01 09:14:40	2020-12-01 09:19:11	Yes	No	No	No	No	No	No	No	No	No	No	No	No	No
41721	5001630	1630	Italy	28	25-49	Male	Male	White	White	SQ05	6	3	No smoking	21,604939	Working from home		No	1	Lives alone	Live alone	20	20	19 or more	No	Test not done			No			NA	46	it	2020-12-01 09:15:13	2020-12-01 09:23:16	Yes	No	No	No	No	No	No	No	No	No	No	No	No	No
41722	5001633	1633	Italy	28	25-49	Female	Female	White	White	SQ04	5	3	No smoking	23,875114	Working from home		No	1	Lives alone	Live with others	21	20	19 or more	No	Test not done			No			NA	46	it	2020-12-01 09:16:12	2020-12-01 09:25:22	Yes	No	No	No	No	No	No	No	No	No	No	No	No	No
41723	5001634	1634	Italy	27	25-49	Male	Male	White	White	SQ06	7	4	No smoking	21,22449	Other		No	2	Lives with one other person	Live with others	18	18	16-18	No	Test not done			No			NA	46	it	2020-12-01 09:16:22	2020-12-01 09:26:14	Yes	No	No	No	No	No	No	No	No	No	No	No	No	No
41724	5001635	1635	Italy	44	25-49	Male	Male	White	White	SQ06	7	4	No smoking	33,57438	Working from home		No	1	Lives alone	Live with others	22	20	19 or more	No	Positive	Positive	No symptoms		3.0	Yes	6	46	it	2020-12-01 09:16:23	2020-12-01 09:37:51	Yes	No	No	No	No	No	No	No	No	No	No	No	No	No
41725	5001636	1636	Italy	53	50-64	Female	Female	White	White	SQ06	7	4	No smoking	25,390625	Working from home and partly outside		No	3	3-6 people	Live with others	18	18	16-18	Yes	Test not done			No			NA	46	it	2020-12-01 09:16:28	2020-12-01 09:42:38	Yes	No	No	No	No	No	No	No	No	No	No	No	No	No
41726	5001638	1638	Italy	28	25-49	Male	Male	White	White	SQ04	5	3	No smoking	32,140247	Working from home		No	3	3-6 people	Live with others	20	20	19 or more	Yes	Test not done			Yes	3.0		6	46	it	2020-12-01 09:17:17	2020-12-01 09:31:32	Yes	No	No	No	No	No	No	No	No	No	No	No	No	No
41727	5001639	1639	Italy	50	50-64	Female	Female	White	White	SQ08	9	5	No smoking	23,4375	Working from home		No	4	3-6 people	Live with others	21	20	19 or more	Yes	Test not done			No			NA	46	en	2020-12-01 09:17:21	2020-12-01 09:27:39	Yes	No	No	No	No	No	No	No	No	No	No	No	No	No
41728	5001642	1642	Italy	27	25-49	Female	Female	White	White	SQ06	7	4	No smoking	19,377163	Working from home		No	4	3-6 people	Live with others	NA	NA		Yes	Test not done			No			NA	46	it	2020-12-01 09:18:23	2020-12-01 09:28:25	Yes	No	No	No	No	No	No	No	No	No	No	No	No	No
41729	5001643	1643	Italy	64	50-64	Female	Female	White	White	SQ07	8	4	No smoking	20,449137	Working from home		No	1	Lives alone	Live alone	20	20	19 or more	No	Test not done			No			NA	46	it	2020-12-01 09:18:50	2020-12-01 09:28:38	Yes	No	No	No	No	No	No	No	No	No	No	No	No	No
41730	5001644	1644	Italy	28	25-49	Male	Male	NA			NA	NA		NA				NA			NA	NA			Test not done			Yes	3.0		7	6	it	2020-12-01 09:18:52	2020-12-01 09:24:48	No	No	No	No	No	No	No	No	No	No	No	No	No	No
41731	5001645	1645	Italy	49	25-49	Female	Female	White	White	SQ06	7	4	No smoking	20,028841	Working from home and partly outside		No	2	Lives with one other person	Live with others	18	18	16-18	No	Test not done			No			NA	46	it	2020-12-01 09:19:23	2020-12-01 09:30:32	No	Yes	No	No	No	No	No	No	No	No	No	No	No	No
41732	5001646	1646	Italy	47	25-49	Female	Female	White	White	SQ06	7	4	No smoking	34,894398	Working from home and partly outside		No	3	3-6 people	Live with others	13	0	13-15	No	Test not done			Yes	3.0		1	46	it	2020-12-01 09:20:22	2020-12-01 09:48:41	Yes	No	No	No	No	No	No	No	No	No	No	No	No	No
41733	5001647	1647	Italy	25	25-49	Female	Female	White	White	SQ05	6	3	No smoking	21,258503	Full-time student		No	1	Lives alone	Live with others	18	18	16-18	No	Test not done			No			NA	46	it	2020-12-01 09:20:57	2020-12-01 09:32:00	Yes	No	No	No	No	No	No	No	No	No	No	No	No	No
41734	5001649	1649	Italy	41	25-49	Female	Female	White	White	SQ07	8	4	No smoking	21,671259	Working from home		No	1	Lives alone	Live with others	21	20	19 or more	Yes	Test not done			No			NA	46	it	2020-12-01 09:21:22	2020-12-01 10:24:31	Yes	No	No	No	No	No	No	No	No	No	No	No	No	No
41735	5001650	1650	Italy	27	25-49	Male	Male	White	White	SQ05	6	3	No smoking	20,897959	Full-time student		No	2	Lives with one other person	Live with others	8	0	Less than 11	Yes	Test not done			No			NA	46	it	2020-12-01 09:21:39	2020-12-01 09:32:48	Yes	No	No	No	No	No	No	No	No	No	No	No	No	No
41736	5001651	1651	Italy	49	25-49	Female	Female	White	White	SQ03	4	2	No smoking	21,107267	Working from home and partly outside		No	5	3-6 people	Live with others	18	18	16-18	Yes	Test not done			No			NA	46	en	2020-12-01 09:21:47	2020-12-01 09:38:01	Yes	No	No	No	No	No	No	No	No	No	No	No	No	No
41737	5001652	1652	Italy	45	25-49	Female	Female	White	White	SQ07	8	4	No smoking	22,89282	Working from home		No	4	3-6 people	Live with others	18	18	16-18	No	Test not done			Yes	No		2	46	it	2020-12-01 09:22:25	2020-12-01 09:40:18	Yes	No	No	No	No	No	No	No	No	No	No	No	No	No
41738	5001653	1653	Italy	48	25-49	Female	Female	White	White	SQ06	7	4	Tobacco	21,22449	Working from home		No	3	3-6 people	Live with others	20	20	19 or more	No	Test not done			No			NA	46	en	2020-12-01 09:22:29	2020-12-01 09:30:32	Yes	No	No	No	No	No	No	No	No	No	No	No	No	No
41739	5001654	1654	Italy	43	25-49	Male	Male	White	White	SQ04	5	3	No smoking	21,20099	Working from home and partly outside		No	NA		Live with others	25	20	19 or more	Yes	Test not done			Yes	3.0		1	46	it	2020-12-01 09:22:54	2020-12-01 09:34:03	Yes	No	No	No	No	No	No	No	No	No	No	No	No	No
41740	5001655	1655	Italy	46	25-49	Female	Female	White	White	SQ09	10	5	No smoking	17,71542	Working outside home	Healthcare - community	Yes	2	Lives with one other person	Live with others	10	0	Less than 11	No	Negative	Negative	7.0	No			NA	46	en	2020-12-01 09:23:32	2020-12-01 09:32:02	Yes	No	No	No	No	No	No	No	No	No	No	No	No	No
41741	5001657	1657	Italy	27	25-49	Male	Male	White	White	SQ06	7	4	No smoking	22,647377	Working from home and partly outside		No	1	Lives alone	Live with others	18	18	16-18	Yes	Test not done			No			NA	46	en	2020-12-01 09:24:32	2020-12-01 09:47:39	No	No	No	No	No	No	No	No	No	No	No	No	No	No
41742	5001658	1658	Italy	42	25-49	Male	Male	White	White	SQ06	7	4	No smoking	20,82094	Working from home		No	3	3-6 people	Live with others	8	0	Less than 11	Yes	Test not done			No			NA	46	it	2020-12-01 09:24:50	2020-12-01 09:38:52	Yes	No	No	No	No	No	No	No	No	No	No	No	No	No
41743	5001659	1659	Italy	72	65-79	Female	Female	White	White	SQ06	7	4	No smoking	26,175194	Retired		No	NA		Live with others	9	0	Less than 11	No	Test not done			No			NA	46	en	2020-12-01 09:24:54	2020-12-01 10:00:06	No	No	No	No	No	No	No	No	Yes	No	No	Yes	No	No
41744	5001661	1661	Italy	28	25-49	Female	Female	White	White	SQ07	8	4	No smoking	20,93664	Working from home and partly outside		No	2	Lives with one other person	Live with others	22	20	19 or more	No	Test not done			No			NA	46	en	2020-12-01 09:25:49	2020-12-01 09:43:26	Yes	No	No	No	No	No	No	No	No	No	No	No	No	No
41745	5001662	1662	Italy	26	25-49	Female	Female	White	White	SQ05	6	3	No smoking	25,605536	Working outside home	Other	Yes	2	Lives with one other person	Live with others	18	18	16-18	No	Positive	Positive	7-14 days			No	NA	46	it	2020-12-01 09:26:00	2020-12-01 09:36:39	Yes	No	No	No	No	No	No	No	No	No	No	No	No	No
41746	5001664	1664	Italy	NA				NA			NA	NA		NA				NA			NA	NA									NA	1	en	2020-12-01 09:26:30	2020-12-01 09:26:49											NA
41747	5001665	1665	Italy	26	25-49	Male	Male	White	White	SQ07	8	4	No smoking	25,216253	Working from home		No	2	Lives with one other person	Live with others	20	20	19 or more	Yes	Test not done			Yes	No		6	46	it	2020-12-01 09:26:50	2020-12-01 09:45:09	Yes	No	No	No	No	No	No	No	No	No	No	No	No	No
41748	5001668	1668	Italy	43	25-49	Female	Female	White	White	SQ06	7	4	No smoking	21,453287	Working from home		No	1	Lives alone	Live alone	23	20	19 or more	No	Test not done			No			NA	46	en	2020-12-01 09:28:04	2020-12-01 09:39:11	No	No	No	No	No	No	No	No	Yes	No	Yes	Yes	No	No
41749	5001670	1670	Italy	36	25-49	Male	Male	White	White	SQ06	7	4	No smoking	26,874947	Working from home and partly outside		No	1	Lives alone	Live with others	21	20	19 or more	No	Test not done			No			NA	46	en	2020-12-01 09:28:39	2020-12-01 09:56:02	Yes	No	No	No	No	No	No	No	No	No	No	No	No	No
41750	5001672	1672	Italy	37	25-49	Female	Female	White	White	SQ06	7	4	Tobacco	25,605536	Working from home		No	1	Lives alone	Live with others	20	20	19 or more	No	Negative	Negative	7.0	No			NA	46	en	2020-12-01 09:28:57	2020-12-01 09:39:14	Yes	No	No	No	No	No	No	No	No	No	No	No	No	No
41751	5001673	1673	Italy	54	50-64	Male	Male	White	White	SQ06	7	4	No smoking	21,67211	Working from home and partly outside		No	3	3-6 people	Live with others	17	16	16-18		Test not done			No			NA	46	en	2020-12-01 09:29:13	2020-12-01 09:39:35	Yes	No	No	No	No	No	No	No	No	No	No	No	No	No
41752	5001674	1674	Italy	47	25-49	Male	Male	White	White	SQ07	8	4	Tobacco	22,893074	Working from home		No	1	Lives alone	Live alone	13	0	13-15	No	Negative	Negative	7.0	No			NA	46	it	2020-12-01 09:29:18	2020-12-01 09:39:09	Yes	No	No	No	No	No	No	No	No	No	No	No	No	No
41753	5001675	1675	Italy	62	50-64	Male	Male	White	White	SQ04	5	3	Tobacco	31,83391	Furloughed		No	2	Lives with one other person	Live with others	42	20	19 or more	No	Test not done			Yes	No		3	46	it	2020-12-01 09:29:58	2020-12-01 09:52:07	Yes	No	No	No	No	No	No	No	No	No	No	No	No	No
41754	5001676	1676	Italy	31	25-49	Male	Male	White	White	SQ06	7	4	No smoking	22,679953	Working from home		No	1	Lives alone	Live with others	18	18	16-18	No	Negative	Negative	7.0	Yes	3.0		4	46	en	2020-12-01 09:30:32	2020-12-01 09:45:22	Yes	No	No	No	No	No	No	No	No	No	No	No	No	No
41755	5001677	1677	Italy	40	25-49	Male	Male	White	White	SQ06	7	4	No smoking	22,152647	Working from home and partly outside		No	1	Lives alone	Live with others	18	18	16-18	No	Test not done			No			NA	46	it	2020-12-01 09:30:42	2020-12-01 09:40:14	Yes	No	No	No	No	No	No	No	No	No	No	No	No	No
41756	5001678	1678	Italy	NA				NA			NA	NA		NA				NA			NA	NA									NA	2	it	2020-12-01 09:30:49	2020-12-01 09:31:33											NA
41757	5001679	1679	Italy	51	50-64	Male	Male	White	White	SQ09	10	5	No smoking	27,76343	Working from home		No	2	Lives with one other person	Live with others	20	20	19 or more	Yes	Test not done			No			NA	46	it	2020-12-01 09:31:24	2020-12-01 09:40:59	No	No	No	No	No	No	No	No	Yes	No	No	Yes	No	No
41758	5001680	1680	Italy	33	25-49	Male	Male	White	White	SQ10	NA	NA	No smoking	19,868517	Working from home		No	4	3-6 people	Live with others	21	20	19 or more	No	Test not done			No			NA	46	it	2020-12-01 09:31:46	2020-12-01 09:43:16	Yes	No	No	No	No	No	No	No	No	No	No	No	No	No
41759	5001682	1682	Italy	44	25-49	Female	Female	White	White	SQ05	6	3	No smoking	16,493958	Working from home and partly outside		No	2	Lives with one other person	Live with others	22	20	19 or more	No	Test not done			No			NA	46	en	2020-12-01 09:36:12	2020-12-01 09:47:01	Yes	No	No	No	No	No	No	No	No	No	No	No	No	No
41760	5001683	1683	Italy	56	50-64	Female	Female	White	White	SQ07	8	4	No smoking	26,446281	Working from home		No	3	3-6 people	Live with others	22	20	19 or more	No	Negative	Negative	7.0	No			NA	46	it	2020-12-01 09:36:24	2020-12-01 10:24:22	Yes	No	No	No	No	No	No	No	No	No	No	No	No	No
41761	5001684	1684	Italy	40	25-49	Female	Female	White	White	SQ06	7	4	No smoking	20,20202	Working from home and partly outside		No	1	Lives alone	Live alone	9	0	Less than 11	No	Test not done			No			NA	46	en	2020-12-01 09:36:40	2020-12-01 09:52:26	Yes	No	No	No	No	No	No	No	No	No	No	No	No	No
41762	5001685	1685	Italy	30	25-49	Female	Female	White	White	SQ07	8	4	Tobacco	22,773186	Working from home		No	1	Lives alone	Live with others	10	0	Less than 11	No	Test not done			Yes	3.0		4	46	it	2020-12-01 09:36:46	2020-12-01 09:52:01	Yes	No	No	No	No	No	No	No	No	No	No	No	No	No
41763	5001686	1686	Italy	33	25-49		Other	NA			NA	NA		NA				NA			NA	NA			Negative	Negative	7.0	No			NA	31	it	2020-12-01 09:37:13	2020-12-01 09:44:37	No	Yes	No	No	No	No	No	No	No	No	No	No	No	No
41764	5001687	1687	Italy	43	25-49	Female	Female	White	White		NA	NA	No smoking	16,731112	Working from home		No	2	Lives with one other person	Live with others	NA	NA		No	Test not done			No			NA	46	en	2020-12-01 09:37:34	2020-12-01 09:46:34	Yes	No	No	No	No	No	No	No	No	No	No	No	No	No
41765	5001688	1688	Italy	53	50-64	Female	Female	White	White	SQ05	6	3	Tobacco	24,767567	Umemployed		No	4	3-6 people	Live with others	18	18	16-18	Yes	Test not done			No			NA	46	en	2020-12-01 09:37:38	2020-12-01 09:47:18	No	No	No	No	No	No	No	No	No	No	No	No	No	No
41766	5001689	1689	Italy	46	25-49	Male	Male	White	White	SQ06	7	4	No smoking	34,686092	Working from home		No	1	Lives alone	Live with others	15	14	13-15	No	Positive	Positive	No symptoms		3.0	Yes	9	46	it	2020-12-01 09:38:21	2020-12-01 09:50:25	Yes	No	No	No	No	No	No	No	No	No	No	No	No	No
41767	5001690	1690	Italy	45	25-49	Female	Female	White	White	SQ07	8	4	No smoking	18,359375	Working from home and partly outside		No	5	3-6 people	Live with others	21	20	19 or more	Yes	Positive	Positive	7-14 days		3.0	Yes	4	46	en	2020-12-01 09:38:45	2020-12-01 10:05:45	Yes	No	No	No	No	No	No	No	No	No	No	No	No	No
41768	5001691	1691	Italy	46	25-49	Female	Female	White	White	SQ06	7	4	Tobacco	21,971336	Working from home		No	1	Lives alone	Live alone	20	20	19 or more	Yes	Test not done			No			NA	46	en	2020-12-01 09:38:54	2020-12-01 09:46:49	No	No	No	No	No	No	No	No	No	No	Yes	No	No	No
41769	5001692	1692	Italy	36	25-49	Male	Male	White	White	SQ05	6	3	No smoking	26,878677	Working from home		No	3	3-6 people	Live with others	21	20	19 or more	No	Test not done			No			NA	46	it	2020-12-01 09:39:49	2020-12-01 09:53:30	Yes	No	No	No	No	No	No	No	No	No	No	No	No	No
41770	5001693	1693	Italy	28	25-49	Male	Male	White	White	SQ05	6	3	Tobacco	23,148148	Working from home		No	1	Lives alone	Live with others	7	0	Less than 11	No	Negative	Negative	7.0	No			NA	46	it	2020-12-01 09:40:00	2020-12-01 10:14:20	Yes	No	No	No	No	No	No	No	No	No	No	No	No	No
41771	5001695	1695	Italy	39	25-49	Male	Male	White	White	SQ06	7	4	No smoking	22,634676	Working from home		No	1	Lives alone	Live with others	13	0	13-15	No	Test not done			Yes	3.0		3	46	it	2020-12-01 09:40:13	2020-12-01 09:52:47	Yes	No	No	No	No	No	No	No	No	No	No	No	No	No
41772	5001697	1697	Italy	28	25-49	Female	Female	White	White	SQ08	9	5	No smoking	22,038567	Working from home		No	6	More than 6 people	Live with others	19	18	19 or more	No	Test not done			No			NA	46	it	2020-12-01 09:41:05	2020-12-01 09:56:29	Yes	No	No	No	No	No	No	No	No	No	No	No	No	No
41773	5001698	1698	Italy	51	50-64	Female	Female	White	White	SQ05	6	3	No smoking	22,230988	Working from home		No	3	3-6 people	Live with others	21	20	19 or more	No	Test not done			No			NA	46	en	2020-12-01 09:41:17	2020-12-01 09:59:48	Yes	No	No	No	No	No	No	No	No	No	No	No	No	No
41774	5001699	1699	Italy	31	25-49	Female	Female	White	White	SQ03	4	2	No smoking	16,706205	Working from home and partly outside		No	1	Lives alone	Live alone	18	18	16-18	No	Negative	Negative	7.0	No			NA	46	it	2020-12-01 09:41:26	2020-12-01 09:47:45	Yes	No	No	No	No	No	No	No	No	No	No	No	No	No
41775	5001700	1700	Italy	26	25-49	Male	Male	White	White	SQ07	8	4	No smoking	24,355421	Full-time student		No	3	3-6 people	Live with others	18	18	16-18	No	Test not done			Yes	3.0		3	46	it	2020-12-01 09:41:43	2020-12-01 09:54:52	Yes	No	No	No	No	No	No	No	No	No	No	No	No	No
41776	5001701	1701	Italy	NA				NA			NA	NA		NA				NA			NA	NA									NA	-1	en	2020-12-01 09:41:57	2020-12-01 09:43:26											NA
41777	5001702	1702	Italy	57	50-64			White	White	SQ07	8	4	No smoking	30,222221	Working outside home	Other	Yes	1	Lives alone	Live alone	5	0	Less than 11	No	Test not done			No			NA	46	it	2020-12-01 09:42:03	2020-12-01 09:52:26	No	No	No	No	No	No	No	No	No	No	No	No	No	No
41778	5001703	1703	Italy	48	25-49	Male	Male	White	White	SQ06	7	4	No smoking	25,351542	Working from home and partly outside		No	1	Lives alone	Live alone	21	20	19 or more	No	Positive	Positive	More than 14 days		No	Yes	7	46	it	2020-12-01 09:42:29	2020-12-01 10:00:33	Yes	No	No	No	No	No	No	No	No	No	No	No	No	No
41779	5001706	1706	Italy	37	25-49	Male	Male	White	White	SQ06	7	4	No smoking	26,06168	Working from home and partly outside		No	2	Lives with one other person	Live with others	18	18	16-18	Yes	Test not done			No			NA	46	it	2020-12-01 09:43:58	2020-12-01 09:52:47	Yes	No	No	No	No	No	No	No	No	No	No	No	No	No
41780	5001707	1707	Italy	29	25-49	Female	Female	White	White	SQ07	8	4	No smoking	20,3125	Other		No	2	Lives with one other person	Live with others	16	16	16-18	Yes	Negative	Negative	7.0	Yes	3.0		0	46	it	2020-12-01 09:44:00	2020-12-01 10:00:11	Yes	No	No	No	No	No	No	No	No	No	No	No	No	No
41781	5001708	1708	Italy	59	50-64	Female	Female	White	White	SQ05	6	3	No smoking	25,81663	Working from home and partly outside		No	2	Lives with one other person	Live with others	NA	NA		No	Test not done			No			NA	46	it	2020-12-01 09:44:19	2020-12-01 10:16:28	Yes	No	No	No	No	No	No	No	No	No	No	No	No	No
41782	5001710	1710	Italy	29	25-49	Female	Female	White	White	SQ05	6	3	No smoking	19,723183	Working from home		No	1	Lives alone	Live with others	NA	NA		No	Test not done			No			NA	46	it	2020-12-01 09:45:05	2020-12-01 09:54:02	No	No	No	No	No	No	No	No	No	No	Yes	No	No	No
41783	5001712	1712	Italy	30	25-49	Male	Male	White	White	SQ07	8	4	No smoking	22,243923	Working from home		No	1	Lives alone	Live with others	18	18	16-18	No	Test not done			No			NA	46	it	2020-12-01 09:45:08	2020-12-01 09:54:31	Yes	No	No	No	No	No	No	No	No	No	No	No	No	No
41784	5001713	1713	Italy	41	25-49	Female	Female	White	White	SQ07	8	4	No smoking	22,49135	Working from home		No	2	Lives with one other person	Live with others	5	0	Less than 11	No	Test not done			No			NA	46	en	2020-12-01 09:45:12	2020-12-01 10:00:41	No	No	No	No	No	No	No	No	No	No	No	No	No	No
41785	5001714	1714	Italy	70	65-79	Male	Male	White	White	SQ07	8	4	No smoking	26,42357	Working from home and partly outside		No	1	Lives alone	Live with others	17	16	16-18	Yes	Test not done			No			NA	46	en	2020-12-01 09:45:22	2020-12-01 09:56:36	Yes	No	No	No	No	No	No	No	No	No	No	Yes	No	No
41786	5001715	1715	Italy	36	25-49	Male	Male	White	White	SQ06	7	4	No smoking	21,385937	Working from home		No	1	Lives alone	Live with others	22	20	19 or more	No	Test not done			Yes	3.0		2	46	it	2020-12-01 09:45:22	2020-12-01 10:02:25	Yes	No	No	No	No	No	No	No	No	No	No	No	No	No
41787	5001716	1716	Italy	54	50-64	Male	Male	White	White	SQ05	6	3	No smoking	28,395061	Working outside home	Healthcare - hospital	Yes	3	3-6 people	Live with others	20	20	19 or more	Yes	Positive	Positive	No symptoms		3.0	Yes	5	46	it	2020-12-01 09:45:22	2020-12-01 10:17:52	Yes	No	No	No	No	No	No	No	No	No	No	No	No	No
41788	5001719	1719	Italy	68	65-79	Male	Male	White	White	SQ06	7	4	No smoking	27,398176	Working from home		No	4	3-6 people	Live with others	20	20	19 or more	Yes	Negative	Negative	7.0	No			NA	46	it	2020-12-01 09:46:54	2020-12-01 10:02:28	No	No	No	No	No	No	No	No	Yes	No	No	Yes	No	No
41789	5001720	1720	Italy	31	25-49	Female	Female	White	White	SQ06	7	4	No smoking	21,359915	Working from home		No	3	3-6 people	Live with others	21	20	19 or more	No	Test not done			No			NA	46	en	2020-12-01 09:47:18	2020-12-01 09:57:33	No	No	No	No	No	No	No	No	No	No	Yes	No	No	No
41790	5001721	1721	Italy	59	50-64	Female	Female	White	White	SQ07	8	4	No smoking	19,100092	Working outside home	Other	Yes	2	Lives with one other person	Live with others	20	20	19 or more	Yes	Negative	Negative	7.0	No			NA	46	it	2020-12-01 09:48:06	2020-12-01 10:06:33	Yes	No	No	No	No	No	No	No	No	No	No	No	No	No
41791	5001722	1722	Italy	52	50-64	Female	Female	White	White	SQ07	8	4	No smoking	NA	Working from home and partly outside		No	2	Lives with one other person	Live with others	20	20	19 or more	Yes	Negative	Negative	7.0	Yes	3.0		1	46	en	2020-12-01 09:48:10	2020-12-01 10:08:43	No	No	No	No	No	No	No	No	Yes	No	No	Yes	No	No
41792	5001724	1724	Italy	24	<25	Female	Female	White	White	SQ05	6	3	No smoking	18,778345	Full-time student		No	3	3-6 people	Live with others	18	18	16-18	Yes	Negative	Negative	7.0	Yes	3.0		6	46	it	2020-12-01 09:49:59	2020-12-01 10:00:05	Yes	No	No	No	No	No	No	No	No	No	No	No	No	No
41793	5001726	1726	Italy	45	25-49	Female	Female	White	White	SQ08	9	5	No smoking	23,233456	Working from home		No	3	3-6 people	Live with others	21	20	19 or more	No	Negative	Negative	No symptoms	Yes	3.0		1	46	it	2020-12-01 09:50:25	2020-12-01 10:11:38	Yes	No	No	No	No	No	No	No	No	No	No	No	No	No
41794	5001727	1727	Italy	32	25-49	Male	Male	White	White	SQ06	7	4	Tobacco	22,49135	Working from home and partly outside		No	1	Lives alone	Live alone	24	20	19 or more	Yes	Test not done			No			NA	46	it	2020-12-01 09:50:37	2020-12-01 10:04:11	Yes	No	No	No	No	No	No	No	No	No	No	No	No	No
41795	5001730	1730	Italy	43	25-49	Female	Female	NA			NA	NA		NA				NA			NA	NA			Negative	Negative	7.0	Yes	3.0		1	29	it	2020-12-01 09:51:05	2020-12-01 09:59:33	Yes	No	No	No	No	No	No	No	No	No	No	No	No	No
41796	5001731	1731	Italy	33	25-49	Female	Female	White	White	SQ07	8	4	No smoking	27,34375	Working from home		No	1	Lives alone	Live with others	21	20	19 or more	No	Test not done			No			NA	46	it	2020-12-01 09:51:38	2020-12-01 10:02:41	Yes	No	No	No	No	No	No	No	No	No	No	No	No	No
41797	5001732	1732	Italy	37	25-49	Male	Male	White	White	SQ06	7	4	Tobacco	21,952478	Working from home		No	4	3-6 people	Live with others	NA	NA		No	Test not done			No			NA	46	it	2020-12-01 09:51:43	2020-12-01 10:02:05	Yes	No	No	No	No	No	No	No	No	No	No	No	No	No
41798	5001733	1733	Italy	54	50-64	Female	Female	White	White	SQ04	5	3	No smoking	21,295294	Working from home and partly outside		No	3	3-6 people	Live with others	13	0	13-15	Yes	Negative	Negative	Other	Yes	3.0		4	46	en	2020-12-01 09:53:04	2020-12-01 10:07:21	Yes	No	No	No	No	No	No	No	No	No	No	No	No	No
41799	5001734	1734	Italy	26	25-49	Male	Male	White	White	SQ07	8	4	No smoking	18,587893	Working from home and partly outside		No	2	Lives with one other person	Live with others	18	18	16-18	No	Test not done			Yes	3.0		2	46	it	2020-12-01 09:54:52	2020-12-01 10:18:40	Yes	No	No	No	No	No	No	No	No	No	No	No	No	No
41800	5001735	1735	Italy	NA				NA			NA	NA		NA				NA			NA	NA									NA	2	it	2020-12-01 09:55:21	2020-12-01 09:55:54											NA
41801	5001736	1736	Italy	27	25-49	Female	Female	White	White	SQ06	7	4	No smoking	19,921875	Working from home		No	1	Lives alone	Live alone	21	20	19 or more	No	Test not done			Yes	No		4	46	en	2020-12-01 09:55:41	2020-12-01 10:21:28	Yes	No	No	No	No	No	No	No	No	No	No	No	No	No
41802	5001737	1737	Italy	30	25-49	Female	Female	White	White	SQ04	5	3	No smoking	22,151022	Working outside home	Other	Yes	1	Lives alone	Live with others	9	0	Less than 11	No	Test not done			No			NA	46	it	2020-12-01 09:58:05	2020-12-01 10:17:06	Yes	No	No	No	No	No	No	No	No	No	No	No	No	No
41803	5001739	1739	Italy	32	25-49	Male	Male	White	White	SQ04	5	3	No smoking	20,061728	Working from home and partly outside		No	1	Lives alone	Live alone	5	0	Less than 11	No	Test not done			Yes	3.0		3	46	it	2020-12-01 09:58:22	2020-12-01 10:10:56	Yes	No	No	No	No	No	No	No	No	No	No	No	No	No
41804	5001740	1740	Italy	30	25-49	Male	Male	White	White	SQ06	7	4	No smoking	22,857143	Working outside home	Other	Yes	1	Lives alone	Live alone	20	20	19 or more	No	Test not done			No			NA	46	it	2020-12-01 09:58:29	2020-12-01 10:07:29	Yes	No	No	No	No	No	No	No	No	No	No	No	No	No
41805	5001741	1741	Italy	59	50-64	Female	Female	White	White	SQ08	9	5	No smoking	21,612812	Working from home		No	NA		Live with others	17	16	16-18	No	Negative	Negative	7.0	Yes	3.0		2	46	en	2020-12-01 10:00:26	2020-12-01 10:14:56	No	No	No	No	No	No	No	Yes	No	No	No	No	No	No
41806	5001742	1742	Italy	68	65-79	Female	Female	White	White	SQ09	10	5	No smoking	22,265625	Retired		No	2	Lives with one other person	Live with others	18	18	16-18	No	Test not done			No			NA	46	it	2020-12-01 10:01:25	2020-12-01 10:25:13	Yes	No	No	No	No	No	No	No	No	No	No	No	No	No
41807	5001743	1743	Italy	44	25-49	Male	Male	White	White	SQ07	8	4	No smoking	24,59321	Working from home		No	2	Lives with one other person	Live with others	21	20	19 or more	No	Negative	Negative	No symptoms	Yes	3.0		2	46	en	2020-12-01 10:01:27	2020-12-01 10:16:08	Yes	No	No	No	No	No	No	No	No	No	No	No	No	No
41808	5001744	1744	Italy	54	50-64	Female	Female	White	White	SQ09	10	5	Tobacco	20,545694	Other		No	2	Lives with one other person	Live with others	20	20	19 or more	Yes	Negative	Negative	7.0	No			NA	46	it	2020-12-01 10:02:00	2020-12-01 10:57:53	Yes	No	No	No	No	No	No	No	No	No	No	No	No	No
41809	5001745	1745	Italy	38	25-49	Female	Female	White	White	SQ05	6	3	No smoking	20,028841	Working from home		No	3	3-6 people	Live with others	16	16	16-18	No	Test not done			No			NA	46	en	2020-12-01 10:03:08	2020-12-01 10:09:27	Yes	No	No	No	No	No	No	No	No	No	No	No	No	No
41810	5001746	1746	Italy	37	25-49	Male	Male	White	White	SQ07	8	4	No smoking	22,309357	Working from home		No	1	Lives alone	Live with others	21	20	19 or more	No	Test not done			Yes	3.0		4	46	it	2020-12-01 10:03:19	2020-12-01 10:27:42	Yes	No	No	No	No	No	No	No	No	No	No	No	No	No
41811	5001747	1747	Italy	28	25-49	Male	Male	White	White	SQ02	3	2	No smoking	20,910707	Working from home		No	1	Lives alone	Live alone	17	16	16-18	Yes	Test not done			No			NA	46	it	2020-12-01 10:03:39	2020-12-01 10:11:49	Yes	No	No	No	No	No	No	No	No	No	No	No	No	No
41812	5001748	1748	Italy	62	50-64	Female	Female	White	White	SQ06	7	4	Tobacco	29,384756	Working from home and partly outside		No	2	Lives with one other person	Live with others	NA	NA		No	Test not done			No			NA	46	it	2020-12-01 10:03:57	2020-12-01 10:21:04	No	No	Yes	No	No	No	No	No	No	No	No	No	No	No
41813	5001749	1749	Italy	47	25-49	Male	Male	NA			NA	NA		NA				NA			NA	NA			Test not done			No			NA	31	en	2020-12-01 10:05:02	2020-12-01 10:07:00	Yes	No	No	No	No	No	No	No	No	No	No	No	No	No
41814	5001750	1750	Italy	28	25-49	Female	Female	White	White	SQ06	7	4	No smoking	20,904196	Other		No	2	Lives with one other person	Live with others	18	18	16-18	No	Negative	Negative	Other	No			NA	46	it	2020-12-01 10:05:04	2020-12-01 10:24:23	Yes	No	No	No	No	No	No	No	No	No	No	No	No	No
41815	5001751	1751	Italy	47	25-49	Female	Female	White	White	SQ05	6	3	No smoking	20,829996	Working outside home	Other	Yes	1	Lives alone	Live alone	24	20	19 or more	Yes	Test not done			No			NA	46	en	2020-12-01 10:05:26	2020-12-01 10:15:07	Yes	No	No	No	No	No	No	No	No	No	No	No	No	No
41816	5001753	1753	Italy	30	25-49	Female	Female	White	White	SQ05	6	3		27,852009	Working from home		No	2	Lives with one other person	Live with others	20	20	19 or more	No	Test not done			No			NA	46	en	2020-12-01 10:06:44	2020-12-01 10:23:59	No	No	No	No	No	No	No	No	No	No	Yes	No	No	No
41817	5001755	1755	Italy	31	25-49	Female	Female	White	White	SQ07	8	4	No smoking	22,05219	Working from home		No	5	3-6 people	Live with others	21	20	19 or more	Yes	Test not done			Yes	No		3	46	it	2020-12-01 10:07:22	2020-12-01 10:25:57	Yes	No	No	No	No	No	No	No	No	No	No	No	No	No
41818	5001756	1756	Italy	51	50-64	Male	Male	White	White	SQ07	8	4	No smoking	26,794937	Working from home and partly outside		No	3	3-6 people	Live with others	16	16	16-18	Yes	Test not done			No			NA	46	en	2020-12-01 10:07:29	2020-12-01 10:28:27	Yes	No	No	No	No	No	No	No	No	No	No	No	No	No
41819	5001757	1757	Italy	65	65-79	Female	Female	White	White	SQ05	6	3	No smoking	19,94806	Working from home		No	1	Lives alone	Live alone	16	16	16-18	No	Test not done			No			NA	46	it	2020-12-01 10:07:35	2020-12-01 10:16:21	No	Yes	No	No	No	No	No	No	No	No	No	No	Yes	No
41820	5001758	1758	Italy	72	65-79	Male	Male	White	White	SQ06	7	4		26,44898	Retired		No	NA		Live with others	11	0	11-12	No	Test not done			No			NA	46	it	2020-12-01 10:07:40	2020-12-01 10:29:02	Yes	No	No	No	No	No	Yes	No	No	No	No	No	No	No
41821	5001759	1759	Italy	50	50-64	Male	Male	White	White	SQ05	6	3	No smoking	18,518518	Working from home		No	1	Lives alone	Live with others	21	20	19 or more	Yes	Test not done			No			NA	46	en	2020-12-01 10:08:13	2020-12-01 10:18:11	Yes	No	No	No	No	No	No	No	No	No	No	No	No	No
41822	5001760	1760	Italy	41	25-49	Female	Female	NA			NA	NA		NA				NA			NA	NA			Test not done			No			NA	41	it	2020-12-01 10:08:18	2020-12-01 10:19:55	Yes	No	No	No	No	No	No	No	No	No	No	No	No	No
41823	5001761	1761	Italy	52	50-64	Female	Female	White	White	SQ07	8	4	Tobacco	23,529411	Working from home and partly outside		No	4	3-6 people	Live with others	20	20	19 or more	Yes	Test not done			No			NA	46	it	2020-12-01 10:08:31	2020-12-01 10:22:02	No	No	No	No	No	No	No	No	No	No	No	No	No	No
41824	5001762	1762	Italy	40	25-49	Female	Female	White	White	SQ06	7	4	No smoking	18,289894	Working from home		No	1	Lives alone	Live with others	21	20	19 or more	No	Test not done			Yes	3.0		0	46	it	2020-12-01 10:09:03	2020-12-01 10:20:57	Yes	No	No	No	No	No	No	No	No	No	No	No	No	No
41825	5001763	1763	Italy	44	25-49	Female	Female	White	White	SQ04	5	3	No smoking	20,761246	Working from home		No	3	3-6 people	Live with others	25	20	19 or more	No	Test not done			No			NA	46	en	2020-12-01 10:09:45	2020-12-01 10:17:04	Yes	No	No	No	No	No	No	No	No	No	No	No	No	No
41826	5001764	1764	Italy	71	65-79	Male	Male	White	White	SQ06	7	4	No smoking	21,55102	Working from home		No	2	Lives with one other person	Live with others	18	18	16-18	No	Test not done			No			NA	46	it	2020-12-01 10:10:28	2020-12-01 10:36:40	Yes	No	No	No	No	No	No	No	No	No	No	No	No	No
41827	5001765	1765	Italy	57	50-64	Male	Male	White	White	SQ06	7	4	No smoking	25,249338	Working from home		No	1	Lives alone	Live alone	20	20	19 or more	No	Test not done			No			NA	46	it	2020-12-01 10:11:00	2020-12-01 10:20:07	No	No	No	No	No	No	No	No	Yes	Yes	No	Yes	No	No
41828	5001766	1766	Italy	58	50-64	Female	Female	White	White	SQ05	6	3	No smoking	26,76978	Working from home		No	1	Lives alone	Live with others	15	14	13-15	No	Test not done			No			NA	46	it	2020-12-01 10:11:14	2020-12-01 10:23:35	Yes	No	No	No	No	No	No	No	No	No	No	No	No	No
41829	5001767	1767	Italy	27	25-49	Female	Female	White	White	SQ06	7	4	No smoking	20,19947	Working outside home	Healthcare - hospital	Yes	1	Lives alone	Live alone	3	0	Less than 11	No	Negative	Negative	7.0	No			NA	46	en	2020-12-01 10:11:40	2020-12-01 10:19:41	Yes	No	No	No	No	No	No	No	No	No	No	No	No	No
41830	5001769	1769	Italy	28	25-49	Female	Female	White	White	SQ04	5	3	No smoking	24,33748	Umemployed		No	1	Lives alone	Live with others	20	20	19 or more	No	Test not done			No			NA	46	en	2020-12-01 10:12:40	2020-12-01 10:31:24	Yes	No	No	No	No	No	No	No	No	No	No	No	No	No
41831	5001770	1770	Italy	45	25-49	Male	Male	White	White	SQ08	9	5	No smoking	24,251278	Working from home		No	4	3-6 people	Live with others	21	20	19 or more	Yes	Positive	Positive	7-14 days		3.0	Yes	5	46	it	2020-12-01 10:12:44	2020-12-01 10:27:17	Yes	No	No	No	No	No	No	No	No	No	No	No	No	No
41832	5001772	1772	Italy	38	25-49	Female	Female	White	White	SQ06	7	4	No smoking	NA	Working from home and partly outside		No	5	3-6 people	Live with others	18	18	16-18	No	Negative	Negative	7.0	No			NA	46	it	2020-12-01 10:12:58	2020-12-01 10:22:37	No	No	No	No	No	No	No	No	No	No	No	No	No	No
41833	5001773	1773	Italy	42	25-49	Male	Male	White	White	SQ06	7	4	No smoking	23,30668	Working from home and partly outside		No	4	3-6 people	Live with others	21	20	19 or more	No	Test not done			Yes	3.0		1	46	it	2020-12-01 10:13:51	2020-12-01 10:27:22	Yes	No	No	No	No	No	No	No	No	No	No	No	No	No
41834	5001774	1774	Italy	47	25-49	Female	Female	White	White	SQ06	7	4	No smoking	27,681662	Working from home		No	2	Lives with one other person	Live with others	21	20	19 or more	No	Test not done			No			NA	46	it	2020-12-01 10:14:25	2020-12-01 10:28:09	Yes	No	No	No	No	No	No	No	No	No	No	No	No	No
41835	5001775	1775	Italy	30	25-49	Male	Male	White	White	SQ08	9	5	No smoking	27,757486	Working from home and partly outside		No	4	3-6 people	Live with others	21	20	19 or more	Yes	Test not done			No			NA	46	it	2020-12-01 10:14:43	2020-12-01 10:28:57	Yes	No	No	No	No	No	No	No	No	No	No	No	No	No
41836	5001776	1776	Italy	66	65-79	Female	Female	White	White		NA	NA	No smoking	33,05785	Working from home		No	1	Lives alone	Live with others	23	20	19 or more	No	Test not done			No			NA	46	en	2020-12-01 10:15:08	2020-12-01 10:34:50	No	No	No	No	No	No	No	No	No	No	No	No	No	No
41837	5001777	1777	Italy	89	80+	Female	Female	White	White	SQ05	6	3	No smoking	25,402817	Retired		No	1	Lives alone	Live with others	7	0	Less than 11	No	Negative	Negative	7.0	Yes	3.0		3	46	en	2020-12-01 10:15:24	2020-12-01 10:26:33	No	No	No	No	No	No	No	No	Yes	No	No	Yes	No	No
41838	5001778	1778	Italy	26	25-49	Male	Male	White	White	SQ05	6	3	No smoking	22,724403	Working outside home	Other	Yes	6	More than 6 people	Live with others	18	18	16-18	Yes	Test not done			No			NA	46	it	2020-12-01 10:16:23	2020-12-01 10:26:39	Yes	No	No	No	No	No	No	No	No	No	No	No	No	No
41839	5001779	1779	Italy	26	25-49	Female	Female	White	White	SQ06	7	4	No smoking	22,959087	Working from home		No	2	Lives with one other person	Live with others	18	18	16-18	No	Test not done			Yes	3.0		3	46	en	2020-12-01 10:16:43	2020-12-01 10:35:43	Yes	No	No	No	No	No	No	No	No	No	No	No	No	No
41840	5001781	1781	Italy	51	50-64	Female	Female	White	White	SQ04	5	3	Tobacco	26,297577	Working from home and partly outside		No	5	3-6 people	Live with others	10	0	Less than 11	Yes	Test not done			Yes	No		5	46	en	2020-12-01 10:17:16	2020-12-01 10:36:27	No	Yes	No	No	No	No	No	No	No	No	No	No	No	No
41841	5001782	1782	Italy	42	25-49	Male	Male	Mixed	Mixed	SQ05	6	3	No smoking	22,51519	Working outside home	Other	Yes	3	3-6 people	Live with others	18	18	16-18	Yes	Test not done			Yes	3.0		1	46	it	2020-12-01 10:17:45	2020-12-01 10:32:50	Yes	No	No	No	No	No	No	No	No	No	No	No	No	No
41842	5001783	1783	Italy	30	25-49	Female	Female	White	White	SQ06	7	4	Tobacco	18,685122	Working from home		No	1	Lives alone	Live alone	20	20	19 or more	No	Test not done			No			NA	46	en	2020-12-01 10:17:55	2020-12-01 10:29:45	No	No	No	No	No	No	No	No	No	No	No	No	No	No
41843	5001784	1784	Italy	26	25-49	Male	Male	White	White	SQ05	6	3	No smoking	22,662708	Full-time student		No	4	3-6 people	Live with others	20	20	19 or more	Yes	Test not done			Yes	3.0		3	46	en	2020-12-01 10:18:11	2020-12-01 14:43:25	Yes	No	No	No	No	No	No	No	No	No	No	No	No	No
41844	5001785	1785	Italy	52	50-64	Female	Female	White	White	SQ06	7	4	No smoking	33,05785	Working from home		No	4	3-6 people	Live with others	17	16	16-18	Yes	Test not done			No			NA	46	it	2020-12-01 10:18:34	2020-12-01 10:30:08	No	No	No	No	No	Yes	No	No	No	No	No	No	No	No
41845	5001786	1786	Italy	34	25-49	Male	Male	White	White	SQ06	7	4	No smoking	20,160702	Working outside home	Healthcare - hospital	Yes	1	Lives alone	Live with others	6	0	Less than 11	No	Test not done			No			NA	46	it	2020-12-01 10:18:55	2020-12-01 10:30:16	Yes	No	No	No	No	No	No	No	No	No	No	No	No	No
41846	5001787	1787	Italy	59	50-64	Female	Female	White	White	SQ07	8	4	No smoking	25,23634	Working from home and partly outside		No	1	Lives alone	Live alone	21	20	19 or more	No	Test not done			No			NA	46	it	2020-12-01 10:18:57	2020-12-01 10:32:04	No	No	No	No	No	Yes	No	No	No	No	No	No	No	No
41847	5001789	1789	Italy	50	50-64	Female	Female	White	White	SQ06	7	4		NA	Working outside home	Other	Yes	NA			16	16	16-18		Negative	Negative	Other	No			NA	42	en	2020-12-01 10:19:53	2020-12-01 10:28:57	Yes	No	No	No	No	No	No	No	No	No	No	No	No	No
41848	5001790	1790	Italy	28	25-49	Female	Female	White	White	SQ05	6	3	Tobacco	22,265625	Working from home		No	1	Lives alone	Live alone	20	20	19 or more	Yes	Negative	Negative	7.0	No			NA	46	en	2020-12-01 10:21:00	2020-12-01 10:31:39	Yes	No	No	No	No	No	No	No	No	No	No	No	No	No
41849	5001791	1791	Italy	57	50-64	Male	Male	White	White	SQ02	3	2	No smoking	31,67347	Working outside home	Other	Yes	3	3-6 people	Live with others	NA	NA		No	Test not done			No			NA	46	it	2020-12-01 10:21:37	2020-12-01 10:40:17	Yes	No	No	No	No	No	No	No	No	No	No	No	No	No
41850	5001792	1792	Italy	38	25-49	Male	Male	White	White	SQ06	7	4	No smoking	24,447279	Other		No	1	Lives alone	Live alone	25	20	19 or more	No	Test not done			Yes	3.0		1	46	it	2020-12-01 10:22:24	2020-12-01 11:24:31	Yes	No	No	No	No	No	No	No	No	No	No	No	No	No
41851	5001793	1793	Italy	68	65-79	Male	Male	White	White	SQ09	10	5	Tobacco	30,457762	Working from home and partly outside		No	1	Lives alone	Live with others	21	20	19 or more	No	Test not done			No			NA	46	en	2020-12-01 10:22:47	2020-12-01 10:32:15	Yes	No	No	No	No	No	No	No	No	No	No	No	No	No
41852	5001794	1794	Italy	56	50-64	Female	Female	White	White	SQ08	9	5		NA	Working outside home	Healthcare - hospital	Yes	1	Lives alone	Live with others	26	20	19 or more	No	Negative	Negative	7.0	No			NA	43	en	2020-12-01 10:23:21	2020-12-01 10:39:40	Yes	No	No	No	No	No	No	No	No	No	No	No	No	No
41853	5001795	1795	Italy	38	25-49	Female	Female	White	White	SQ06	7	4	No smoking	19,100092	Working from home and partly outside		No	4	3-6 people	Live with others	9	0	Less than 11	No	Negative	Negative	7.0	No			NA	45	it	2020-12-01 10:23:54	2020-12-01 11:06:56	Yes	No	No	No	No	No	No	No	No	No	No	No	No	No
41854	5001798	1798	Italy	58	50-64	Female	Female	White	White	SQ04	5	3	No smoking	21,484375	Working from home and partly outside		No	1	Lives alone	Live alone	20	20	19 or more	No	Negative	Negative	7.0	No			NA	45	it	2020-12-01 10:24:56	2020-12-01 10:42:35	Yes	No	No	No	No	No	No	No	No	No	No	No	No	No
41855	5001799	1799	Italy	27	25-49	Male	Male	White	White	SQ08	9	5	No smoking	31,83391	Working from home		No	3	3-6 people	Live with others	20	20	19 or more	Yes	Test not done			No			NA	46	it	2020-12-01 10:24:59	2020-12-01 10:38:49	No	No	No	No	No	No	Yes	No	No	No	No	No	No	No
41856	5001800	1800	Italy	42	25-49	Female	Female	White	White	SQ06	7	4	Tobacco	19,921875	Working from home		No	2	Lives with one other person	Live with others	21	20	19 or more	No	Test not done			Yes	3.0		5	46	it	2020-12-01 10:25:52	2020-12-01 10:58:13	No	No	No	No	No	No	No	No	No	No	No	No	No	No
41857	5001801	1801	Italy	30	25-49	Male	Male	White	White	SQ06	7	4	Tobacco	22,69402	Working from home		No	1	Lives alone	Live with others	22	20	19 or more	No	Negative	Negative	7-14 days	Yes	3.0		4	46	it	2020-12-01 10:25:54	2020-12-01 10:44:32	No	Yes	No	No	No	No	No	No	No	No	Yes	No	No	No
41858	5001802	1802	Italy	46	25-49	Male	Male	White	White	SQ08	9	5	No smoking	21,799309	Working from home		No	1	Lives alone	Live with others	18	18	16-18	No	Test not done			No			NA	46	en	2020-12-01 10:25:55	2020-12-01 10:36:46	Yes	No	No	No	No	No	No	No	No	No	No	No	No	No
41859	5001803	1803	Italy	34	25-49	Female	Female	NA			NA	NA		NA				NA			NA	NA									NA	3	it	2020-12-01 10:27:27	2020-12-01 10:28:57	Yes	No	No	No	No	No	No	No	No	No	No	No	No	No
41860	5001805	1805	Italy	45	25-49	Female	Female	White	White	SQ07	8	4	No smoking	18,75	Working from home		No	4	3-6 people	Live with others	18	18	16-18	Yes	Negative	Negative	7.0	Yes	3.0		2	46	it	2020-12-01 10:28:09	2020-12-01 10:59:24	Yes	No	No	No	No	No	No	No	No	No	No	No	No	No
41861	5001807	1807	Italy	35	25-49	Female	Female	White	White	SQ06	7	4	No smoking	23,108435	Working from home		No	2	Lives with one other person	Live with others	21	20	19 or more	No	Negative	Negative	Other	Yes	3.0		4	46	en	2020-12-01 10:30:04	2020-12-01 10:46:13	Yes	No	No	No	No	No	No	No	No	No	No	No	No	No
41862	5001808	1808	Italy	51	50-64	Female	Female	White	White	SQ07	8	4	No smoking	20,134779	Working outside home	Other	Yes	4	3-6 people	Live with others	18	18	16-18	No	Test not done			Yes	3.0		3	46	it	2020-12-01 10:30:43	2020-12-01 10:58:09	Yes	No	No	No	No	No	No	No	No	No	No	No	No	No
41863	5001809	1809	Italy	34	25-49	Male	Male	White	White		NA	NA	No smoking	NA	Working from home		No	1	Lives alone	Live alone	NA	NA		No	Negative	Negative		No			NA	45	en	2020-12-01 10:31:11	2020-12-01 10:39:58	Yes	No	No	No	No	No	No	No	No	No	No	No	No	No
41864	5001810	1810	Italy	48	25-49	Male	Male	White	White	SQ09	10	5	No smoking	22,230988	Working from home		No	1	Lives alone	Live with others	24	20	19 or more	Yes	Negative	Negative	7.0	No			NA	46	it	2020-12-01 10:31:28	2020-12-01 10:43:02	Yes	No	No	No	No	No	No	No	No	No	No	No	No	No
41865	5001811	1811	Italy	50	50-64	Male	Male	White	White	SQ06	7	4	Tobacco	22,857143	Working from home		No	1	Lives alone	Live alone	15	14	13-15	No	Test not done			No			NA	46	it	2020-12-01 10:31:35	2020-12-01 10:40:26	Yes	No	No	No	No	No	No	No	No	No	No	No	No	No
41866	5001812	1812	Italy	36	25-49	Male	Male	White	White	SQ06	7	4	No smoking	24,056934	Working outside home	Healthcare - hospital	Yes	1	Lives alone	Live alone	13	0	13-15	No	Positive	Positive	7-14 days		3.0	Yes	6	46	it	2020-12-01 10:32:04	2020-12-01 11:03:18	Yes	No	No	No	No	No	No	No	No	No	No	No	No	No
41867	5001813	1813	Italy	38	25-49	Female	Female	White	White	SQ06	7	4	No smoking	18,424036	Working from home		No	1	Lives alone	Live with others	NA	NA		No	Test not done			No			NA	46	it	2020-12-01 10:32:10	2020-12-01 10:47:08	No	No	No	No	No	No	No	No	No	No	No	No	No	No
41868	5001814	1814	Italy	42	25-49	Female	Female	White	White	SQ06	7	4	No smoking	22,582708	Working from home		No	2	Lives with one other person	Live with others	20	20	19 or more	No	Test not done			No			NA	46	it	2020-12-01 10:32:22	2020-12-01 10:42:10	Yes	No	No	No	No	No	No	No	No	No	No	No	No	No
41869	5001815	1815	Italy	40	25-49	Female	Female	White	White	SQ05	6	3	No smoking	26,813591	Working from home and partly outside		No	1	Lives alone	Live with others	22	20	19 or more	No	Test not done			No			NA	46	en	2020-12-01 10:33:12	2020-12-01 10:47:35	Yes	No	No	No	No	No	No	No	No	No	No	No	No	No
41870	5001816	1816	Italy	65	65-79	Female	Female	White	White	SQ08	9	5	No smoking	28,228386	Working from home		No	1	Lives alone	Live alone	17	16	16-18	Yes	Test not done			Yes	3.0		2	46	it	2020-12-01 10:33:26	2020-12-01 10:58:11	No	No	No	No	No	No	Yes	No	Yes	No	No	Yes	No	No
41871	5001818	1818	Italy	40	25-49	Male	Male	White	White	SQ07	8	4	Tobacco	24,09297	Other		No	1	Lives alone	Live alone	18	18	16-18	No	Negative	Negative	7.0	No			NA	46	en	2020-12-01 10:34:36	2020-12-01 11:01:16	Yes	No	No	No	No	No	No	No	No	No	No	No	No	No
41872	5001819	1819	Italy	40	25-49	Female	Female	White	White	SQ07	8	4	No smoking	20,322252	Working from home		No	2	Lives with one other person	Live with others	21	20	19 or more	No	Test not done			No			NA	46	it	2020-12-01 10:34:58	2020-12-01 10:46:12	No	No	No	No	No	No	No	No	No	No	No	No	No	No
41873	5001822	1822	Italy	33	25-49	Female	Female	White	White	SQ10	NA	NA		NA	Working from home		No	NA			21	20	19 or more		Test not done			Yes	3.0		3	42	en	2020-12-01 10:35:33	2020-12-01 10:50:44	Yes	No	No	No	No	No	No	No	No	No	No	No	No	No
41874	5001823	1823	Italy	37	25-49	Female	Female	White	White	SQ07	8	4	No smoking	31,23859	Working from home and partly outside		No	7	More than 6 people	Live with others	20	20	19 or more	No	Negative	Negative	7.0	Yes	No		3	46	en	2020-12-01 10:36:16	2020-12-01 11:01:34	Yes	No	No	No	No	No	No	No	No	No	No	No	No	No
41875	5001824	1824	Italy	41	25-49	Male	Male	White	White	SQ07	8	4	No smoking	33,95062	Working from home		No	1	Lives alone	Live with others	17	16	16-18	No	Negative	Negative	7.0	No			NA	46	en	2020-12-01 10:36:20	2020-12-01 10:53:29	Yes	No	No	No	No	No	No	No	No	No	No	No	No	No
41876	5001825	1825	Italy	60	50-64	Female	Female	White	White	SQ07	8	4	No smoking	24,767567	Working from home		No	1	Lives alone	Live alone	18	18	16-18	No	Test not done			No			NA	46	it	2020-12-01 10:36:20	2020-12-01 10:44:47	No	No	No	No	No	No	No	No	No	No	No	No	No	No
41877	5001826	1826	Italy	47	25-49	Female	Female	White	White	SQ06	7	4	No smoking	26,722872	Working from home and partly outside		No	1	Lives alone	Live with others	18	18	16-18	Yes	Test not done			No			NA	46	it	2020-12-01 10:36:40	2020-12-01 10:47:14	Yes	No	No	No	No	No	No	No	No	No	No	No	No	No
41878	5001827	1827	Italy	52	50-64	Female	Female	White	White	SQ07	8	4	No smoking	25,864513	Working from home and partly outside		No	3	3-6 people	Live with others	18	18	16-18	Yes	Test not done			No			NA	46	it	2020-12-01 10:37:10	2020-12-01 10:45:59	Yes	No	No	No	No	No	No	No	No	No	No	No	No	No
41879	5001829	1829	Italy	58	50-64	Female	Female	White	White	SQ07	8	4	No smoking	20,93664	Working from home and partly outside		No	1	Lives alone	Live alone	20	20	19 or more	No	Test not done			No			NA	46	it	2020-12-01 10:37:37	2020-12-01 11:20:03	Yes	No	No	No	No	No	No	No	No	No	No	No	No	No
41880	5001831	1831	Italy	61	50-64	Male	Male	White	White	SQ06	7	4	No smoking	22,343515	Working from home		No	1	Lives alone	Live with others	20	20	19 or more	No	Test not done			No			NA	46	it	2020-12-01 10:38:21	2020-12-01 10:51:19	No	No	No	No	No	No	No	No	No	No	No	No	No	No
41881	5001833	1833	Italy	46	25-49	Female	Female	White	White	SQ07	8	4	No smoking	24,690405	Working from home		No	4	3-6 people	Live with others	21	20	19 or more	Yes	Negative	Negative	7.0	No			NA	46	en	2020-12-01 10:38:41	2020-12-01 11:11:17	Yes	No	No	No	No	No	No	No	No	No	No	No	No	No
41882	5001834	1834	Italy	69	65-79	Male	Male	White	White	SQ06	7	4	No smoking	23,888441	Working from home and partly outside		No	1	Lives alone	Live alone	19	18	19 or more	No	Negative	Negative	7.0	Yes	3.0		1	45	it	2020-12-01 10:39:12	2020-12-01 10:56:02	Yes	No	No	No	No	No	No	No	No	No	No	No	No	No
41883	5001835	1835	Italy	44	25-49		Other	White	White	SQ05	6	3	No smoking	28,703703	Working from home		No	3	3-6 people	Live with others	20	20	19 or more	Yes	Test not done			Yes	3.0		4	46	en	2020-12-01 10:39:13	2020-12-01 10:52:20	No	No	No	No	No	No	No	No	No	No	Yes	No	No	No
41884	5001836	1836	Italy	45	25-49	Male	Male	White	White	SQ10	NA	NA	No smoking	NA	Working from home		No	NA		Live with others	20	20	19 or more	No	Test not done			No			NA	46	it	2020-12-01 10:39:28	2020-12-01 10:47:44	Yes	No	No	No	No	No	No	No	No	No	No	No	No	No
41885	5001837	1837	Italy	42	25-49	Male	Male	White	White	SQ06	7	4	No smoking	NA	Working from home and partly outside		No	NA		Live with others	20	20	19 or more	No	Test not done			No			NA	46	it	2020-12-01 10:40:02	2020-12-01 10:48:25	Yes	No	No	No	No	No	No	No	No	No	No	No	No	No
41886	5001838	1838	Italy	65	65-79	Female	Female	White	White	SQ07	8	4	No smoking	24,21875	Working outside home	Other	Yes	3	3-6 people	Live with others	17	16	16-18	No	Negative	Negative	7.0	Yes	3.0		6	46	en	2020-12-01 10:40:05	2020-12-01 11:15:55	Yes	No	No	No	No	No	No	No	No	No	No	No	No	No
41887	5001839	1839	Italy	68	65-79	Male	Male	White	White	SQ05	6	3	No smoking	30,00415	Working outside home	Other	Yes	4	3-6 people	Live with others	18	18	16-18	No	Test not done			No			NA	46	en	2020-12-01 10:40:59	2020-12-01 11:00:39	No	No	No	No	No	No	No	No	Yes	No	No	Yes	No	No
41888	5001840	1840	Italy	41	25-49	Male	Male	White	White	SQ03	4	2	Tobacco	25,640244	Working from home and partly outside		No	1	Lives alone	Live with others	8	0	Less than 11	No	Test not done			No			NA	46	it	2020-12-01 10:41:47	2020-12-01 10:53:12	Yes	No	No	No	No	No	No	No	No	No	No	No	No	No
41889	5001841	1841	Italy	33	25-49	Female	Female	White	White	SQ06	7	4	No smoking	22,395414	Working from home		No	1	Lives alone	Live with others	21	20	19 or more	No	Positive	Positive	7-14 days			No	NA	46	it	2020-12-01 10:41:47	2020-12-01 10:52:55	Yes	No	No	No	No	No	No	No	No	No	No	No	No	No
41890	5001842	1842	Italy	63	50-64	Female	Female	White	White	SQ05	6	3	No smoking	19,957285	Working from home		No	2	Lives with one other person	Live with others	25	20	19 or more	No	Test not done			No			NA	46	en	2020-12-01 10:42:06	2020-12-01 11:03:15	Yes	No	No	No	No	No	No	No	No	No	No	No	No	No
41891	5001843	1843	Italy	34	25-49	Female	Female	White	White	SQ04	5	3	No smoking	NA	Other		No	4	3-6 people	Live with others	8	0	Less than 11	Yes	Negative	Negative	Other	No			NA	46	it	2020-12-01 10:42:20	2020-12-01 10:52:32	No	No	No	No	No	No	No	No	No	No	No	No	No	Yes
41892	5001844	1844	Italy	60	50-64	Male	Male	White	White	SQ08	9	5	No smoking	24,441803	Working from home and partly outside		No	3	3-6 people	Live with others	22	20	19 or more	No	Test not done			No			NA	46	en	2020-12-01 10:42:51	2020-12-01 11:03:52	No	No	No	No	No	No	No	No	No	No	No	No	No	No
41893	5001846	1846	Italy	29	25-49	Female	Female	White	White	SQ06	7	4	No smoking	21,107267	Working from home		No	1	Lives alone	Live with others	6	0	Less than 11	No	Test not done			No			NA	46	it	2020-12-01 10:44:23	2020-12-01 11:02:53	Yes	No	No	No	No	No	No	No	No	No	No	No	No	No
41894	5001847	1847	Italy	56	50-64	Male	Male	White	White	SQ09	10	5		NA	Other		No	NA			11	0	11-12		Negative	Negative	7.0	No			NA	42	en	2020-12-01 10:44:48	2020-12-01 10:51:26	Yes	No	No	No	No	No	No	No	No	No	No	No	No	No
41895	5001848	1848	Italy	32	25-49	Male	Male	White	White	SQ06	7	4	No smoking	24,691359	Working from home		No	1	Lives alone	Live with others	28	20	19 or more	Yes	Test not done			No			NA	46	it	2020-12-01 10:45:50	2020-12-01 10:59:37	Yes	No	No	No	No	No	No	No	No	No	No	No	No	No
41896	5001849	1849	Italy	67	65-79	Female	Female	White	White	SQ07	8	4	No smoking	26,775934	Working from home		No	1	Lives alone	Live alone	23	20	19 or more	No	Negative	Negative	7.0	No			NA	46	en	2020-12-01 10:46:23	2020-12-01 10:57:48	No	No	No	No	No	No	No	No	Yes	No	No	Yes	No	No
41897	5001851	1851	Italy	55	50-64	Female	Female	White	White	SQ07	8	4	No smoking	27,587326	Working from home		No	3	3-6 people	Live with others	20	20	19 or more	No	Test not done			No			NA	46	it	2020-12-01 10:47:08	2020-12-01 11:00:51	Yes	No	No	No	No	No	No	No	No	No	No	No	No	No
41898	5001852	1852	Italy	28	25-49	Male	Male	White	White	SQ06	7	4	No smoking	22,714682	Working outside home	Other	Yes	2	Lives with one other person	Live with others	5	0	Less than 11	No	Positive	Positive	7.0			No	NA	46	it	2020-12-01 10:47:08	2020-12-01 10:57:18	Yes	No	No	No	No	No	No	No	No	No	No	No	No	No
41899	5001853	1853	Italy	28	25-49	Female	Female	White	White	SQ07	8	4	No smoking	26,446281	Other		No	1	Lives alone	Live alone	5	0	Less than 11	No	Negative	Negative	7.0	No			NA	46	it	2020-12-01 10:47:17	2020-12-01 10:56:23	Yes	No	No	No	No	No	No	No	No	No	No	No	No	No
41900	5001854	1854	Italy	43	25-49	Male	Male	NA			NA	NA		NA				NA			NA	NA			Negative	Negative	7.0	No			NA	31	it	2020-12-01 10:47:27	2020-12-01 10:54:19	Yes	No	No	No	No	No	No	No	No	No	No	No	No	No
41901	5001855	1855	Italy	35	25-49	Male	Male	White	White	SQ08	9	5	No smoking	23,765432	Working outside home	Healthcare - hospital	Yes	2	Lives with one other person	Live with others	24	20	19 or more	No	Negative	Negative	7.0	Yes	3.0		3	46	en	2020-12-01 10:49:17	2020-12-01 11:06:05	No	Yes	No	No	No	No	No	No	No	No	No	No	No	No
41902	5001857	1857	Italy	29	25-49	Male	Male	White	White	SQ07	8	4	Tobacco	23,301094	Working from home		No	1	Lives alone	Live with others	18	18	16-18	No	Test not done			No			NA	45	it	2020-12-01 10:50:36	2020-12-01 11:01:50	Yes	No	No	No	No	No	No	No	No	No	No	No	No	No
41903	5001858	1858	Italy	26	25-49	Female	Female	White	White	SQ06	7	4	No smoking	19,974407	Working from home		No	1	Lives alone	Live with others	20	20	19 or more	Yes	Negative	Negative	7.0	No			NA	46	en	2020-12-01 10:50:57	2020-12-01 11:02:55	Yes	No	No	No	No	No	No	No	No	No	No	No	No	No
41904	5001860	1860	Italy	28	25-49	Female	Female	White	White	SQ06	7	4	No smoking	25,203981	Working from home		No	1	Lives alone	Live with others	22	20	19 or more	No	Test not done			No			NA	46	en	2020-12-01 10:52:09	2020-12-01 11:01:55	Yes	No	No	No	No	No	No	No	No	No	No	No	No	No
41905	5001864	1864	Italy	46	25-49	Female	Female	White	White	SQ06	7	4	No smoking	23,140495	Working from home and partly outside		No	3	3-6 people	Live with others	13	0	13-15	No	Negative	Negative	7-14 days	Yes	3.0		2	46	it	2020-12-01 10:53:53	2020-12-01 11:05:01	Yes	No	No	No	No	No	No	No	No	No	No	No	No	No
41906	5001865	1865	Italy	57	50-64	Female	Female	White	White	SQ07	8	4	Tobacco	25,217358	Working outside home	Healthcare - hospital	Yes	2	Lives with one other person	Live with others	12	0	11-12	Yes	Negative	Negative	7.0	No			NA	46	en	2020-12-01 10:53:58	2020-12-01 11:03:01	Yes	No	No	No	No	No	No	No	No	No	No	No	No	No
41907	5001867	1867	Italy	53	50-64	Female	Female	White	White	SQ06	7	4	Tobacco	26,026175	Working from home		No	1	Lives alone	Live alone	20	20	19 or more	Yes	Test not done			No			NA	46	it	2020-12-01 10:56:47	2020-12-01 11:07:35	Yes	No	No	No	No	No	No	No	No	No	Yes	No	No	No
41908	5001870	1870	Italy	39	25-49	Female	Female	White	White	SQ07	8	4	No smoking	21,09375	Working from home		No	2	Lives with one other person	Live with others	22	20	19 or more	No	Test not done			No			NA	46	it	2020-12-01 10:59:26	2020-12-01 11:12:28	Yes	No	No	No	No	No	No	No	No	No	No	No	No	No
41909	5001872	1872	Italy	65	65-79	Female	Female	White	White	SQ08	9	5	Tobacco	24,567474	Working from home and partly outside		No	NA		Live with others	18	18	16-18	No	Negative	Negative	7.0	No			NA	46	en	2020-12-01 11:00:55	2020-12-01 11:44:39	Yes	No	No	No	No	No	No	No	No	No	No	No	No	No
41910	5001873	1873	Italy	32	25-49	Male	Male	White	White	SQ07	8	4	No smoking	21,67211	Working from home and partly outside		No	1	Lives alone	Live alone	21	20	19 or more	No	Test not done			No			NA	46	it	2020-12-01 11:01:32	2020-12-01 11:12:14	Yes	No	No	No	No	No	No	No	No	No	No	No	No	No
41911	5001875	1875	Italy	55	50-64	Female	Female	NA		SQ07	8	4	No smoking	17,915089	Working from home		No	2	Lives with one other person	Live with others	18	18	16-18	Yes	Test not done			No			NA	46	en	2020-12-01 11:01:59	2020-12-01 11:22:12	Yes	No	No	No	No	No	No	No	No	No	No	No	No	No
41912	5001876	1876	Italy	57	50-64			White	White	SQ07	8	4		15,615705	Working from home and partly outside		No	1	Lives alone	Live alone	17	16	16-18	No	Test not done			No			NA	46	it	2020-12-01 11:02:46	2020-12-01 11:16:26	Yes	No	No	No	No	No	No	No	No	No	No	No	No	No
41913	5001877	1877	Italy	32	25-49	Female	Female	White	White	SQ10	NA	NA	No smoking	20,811655	Working from home		No	2	Lives with one other person	Live with others	NA	NA		No	Test not done			No			NA	46	it	2020-12-01 11:02:49	2020-12-01 11:13:35	No	Yes	No	No	No	No	No	No	No	No	No	No	No	No
41914	5001878	1878	Italy	33	25-49	Male	Male	White	White	SQ07	8	4	No smoking	22,857143	Working from home		No	1	Lives alone	Live alone	18	18	16-18	No	Test not done			No			NA	46	en	2020-12-01 11:02:55	2020-12-01 11:09:36	Yes	No	No	No	No	No	No	No	No	No	No	No	No	No
41915	5001880	1880	Italy	61	50-64	Female	Female	White	White	SQ09	10	5	No smoking	19,377163	Working outside home	Healthcare - hospital	Yes	4	3-6 people	Live with others	22	20	19 or more	No	Negative	Negative	7.0	No			NA	46	en	2020-12-01 11:03:19	2020-12-01 11:18:47	Yes	No	No	No	No	No	No	No	No	No	No	No	No	No
41916	5001882	1882	Italy	43	25-49	Female	Female	White	White	SQ06	7	4	No smoking	20,829996	Working from home		No	1	Lives alone	Live alone	21	20	19 or more	Yes	Test not done			No			NA	46	it	2020-12-01 11:05:53	2020-12-01 11:12:51	Yes	No	No	No	No	No	No	No	No	No	No	No	No	No
41917	5001883	1883	Italy	48	25-49	Male	Male	White	White	SQ05	6	3		NA	Working from home		No	2	Lives with one other person	Live with others	18	18	16-18	Yes	Negative	Negative	7.0	Yes	3.0		4	43	it	2020-12-01 11:06:09	2020-12-01 11:24:06	Yes	No	No	No	No	No	No	No	No	No	No	No	No	No
41918	5001885	1885	Italy	36	25-49	Female	Female	White	White	SQ07	8	4	Tobacco	29,387754	Working from home		No	1	Lives alone	Live alone	22	20	19 or more	No	Test not done			No			NA	46	it	2020-12-01 11:07:24	2020-12-01 11:17:58	Yes	No	No	No	No	No	No	No	No	No	No	No	No	No
41919	5001886	1886	Italy	NA				NA			NA	NA		NA				NA			NA	NA									NA	1	it	2020-12-01 11:07:38	2020-12-01 11:07:55											NA
41920	5001887	1887	Italy	50	50-64	Female	Female	White	White	SQ07	8	4	No smoking	17,146776	Working from home		No	3	3-6 people	Live with others	22	20	19 or more	No	Test not done			No			NA	46	it	2020-12-01 11:08:39	2020-12-01 11:25:18	No	No	No	No	No	No	No	No	No	No	No	No	No	No
41921	5001889	1889	Italy	29	25-49	Female	Female	White	White	SQ06	7	4	No smoking	42,192383	Working from home		No	3	3-6 people	Live with others	18	18	16-18	Yes	Negative	Negative	7.0	No			NA	46	it	2020-12-01 11:11:14	2020-12-01 11:26:56	No	No	No	No	No	No	No	No	No	No	No	No	No	No
41922	5001891	1891	Italy	57	50-64	Male	Male	White	White	SQ08	9	5	No smoking	26,44898	Working from home		No	4	3-6 people	Live with others	17	16	16-18	No	Test not done			No			NA	46	en	2020-12-01 11:11:40	2020-12-01 11:23:17	No	No	Yes	No	No	No	No	No	No	No	No	No	No	No
41923	5001893	1893	Italy	60	50-64	Female	Female	White	White	SQ09	10	5	No smoking	19,84127	Working from home and partly outside		No	3	3-6 people	Live with others	20	20	19 or more	No	Negative	Negative	More than 14 days	Yes	3.0		3	46	it	2020-12-01 11:12:28	2020-12-01 11:30:02	No	No	No	No	Yes	No	No	No	No	No	No	No	No	No
41924	5001894	1894	Italy	29	25-49	Female	Female	White	White	SQ06	7	4	No smoking	NA	Working from home		No	1	Lives alone	Live alone	19	18	19 or more	No	Negative	Negative	Other	No			NA	46	en	2020-12-01 11:13:03	2020-12-01 11:34:03	Yes	No	No	No	No	No	No	No	No	No	No	No	No	No
41925	5001895	1895	Italy	35	25-49	Male	Male	White	White	SQ04	5	3	No smoking	26,365602	Working from home and partly outside		No	1	Lives alone	Live with others	21	20	19 or more		Negative	Negative	7.0	No			NA	46	en	2020-12-01 11:15:12	2020-12-01 11:27:37	Yes	No	No	No	No	No	No	No	No	No	No	No	No	No
41926	5001896	1896	Italy	45	25-49	Male	Male	NA			NA	NA		NA				NA			NA	NA			Negative	Negative	7.0	No			NA	31	en	2020-12-01 11:15:42	2020-12-01 11:17:27	Yes	No	No	No	No	No	No	No	No	No	No	No	No	No
41927	5001899	1899	Italy	67	65-79	Male	Male	NA			NA	NA		NA				NA			NA	NA									NA	3	en	2020-12-01 11:16:53	2020-12-01 11:22:00	No	No	No	No	No	No	No	No	No	No	No	No	No	No
41928	5001901	1901	Italy	29	25-49	Female	Female	NA			NA	NA		NA				NA			NA	NA			Positive	Positive	7-14 days			No	NA	41	it	2020-12-01 11:17:01	2020-12-01 11:25:37	Yes	No	No	No	No	No	No	No	No	No	No	No	No	No
41929	5001902	1902	Italy	64	50-64	Male	Male	White	White	SQ08	9	5	No smoking	22,773186	Working from home and partly outside		No	1	Lives alone	Live alone	22	20	19 or more	No	Test not done			No			NA	46	it	2020-12-01 11:17:06	2020-12-01 11:43:48	No	No	No	No	No	Yes	No	No	Yes	No	No	Yes	No	No
41930	5001903	1903	Italy	37	25-49	Female	Female	White	White	SQ06	7	4	No smoking	19,195303	Working outside home	Healthcare - hospital	Yes	1	Lives alone	Live with others	19	18	19 or more	No	Negative	Negative	7.0	No			NA	46	it	2020-12-01 11:17:33	2020-12-01 11:24:35	Yes	No	No	No	No	No	No	No	No	No	No	No	No	No
41931	5001905	1905	Italy	44	25-49	Female	Female	White	White	SQ04	5	3	No smoking	22,600264	Working from home		No	1	Lives alone	Live alone	NA	NA		No	Positive	Positive	7.0			No	NA	46	it	2020-12-01 11:19:50	2020-12-01 11:30:54	Yes	No	No	No	No	No	No	No	No	No	No	No	No	No
41932	5001907	1907	Italy	28	25-49	Female	Female	White	White	SQ06	7	4	No smoking	19,605192	Working from home and partly outside		No	1	Lives alone	Live with others	18	18	16-18	No	Test not done			No			NA	46	it	2020-12-01 11:24:08	2020-12-01 11:33:25	Yes	No	No	No	No	No	No	No	No	No	No	No	No	No
41933	5001909	1909	Italy	52	50-64	Male	Male	White	White	SQ07	8	4	No smoking	24,056934	Working from home		No	5	3-6 people	Live with others	20	20	19 or more	No	Test not done			No			NA	46	it	2020-12-01 11:25:15	2020-12-01 11:36:19	No	Yes	No	No	No	No	No	No	No	No	No	No	No	No
41934	5001910	1910	Italy	40	25-49	Female	Female	White	White	SQ04	5	3	Tobacco	20,747551	Working from home		No	1	Lives alone	Live alone	6	0	Less than 11	No	Test not done			Yes	3.0		3	46	it	2020-12-01 11:26:25	2020-12-01 11:50:54	No	No	No	No	No	No	No	No	No	No	No	No	No	No
41935	5001911	1911	Italy	45	25-49	Female	Female	White	White	SQ06	7	4	Tobacco	20,3125	Working from home		No	1	Lives alone	Live alone	NA	NA		No	Test not done			No			NA	46	it	2020-12-01 11:26:26	2020-12-01 11:37:59	Yes	No	No	No	No	No	No	No	No	No	No	No	No	No
41936	5001912	1912	Italy	27	25-49	Female	Female	White	White	SQ04	5	3	No smoking	19,100092	Working outside home	Other	Yes	2	Lives with one other person	Live with others	23	20	19 or more	No	Test not done			No			NA	46	en	2020-12-01 11:27:05	2020-12-01 11:56:03	Yes	No	No	No	No	No	No	No	No	No	No	No	No	No
41937	5001913	1913	Italy	50	50-64	Female	Female	White	White	SQ04	5	3	Tobacco	20,028841	Working from home		No	2	Lives with one other person	Live with others	21	20	19 or more	Yes	Test not done			No			NA	46	en	2020-12-01 11:27:21	2020-12-01 11:55:30	Yes	No	No	No	No	No	No	No	No	No	No	No	No	No
41938	5001914	1914	Italy	61	50-64	Female	Female	NA			NA	NA		NA				NA			NA	NA			Test not done			No			NA	31	it	2020-12-01 11:27:33	2020-12-01 11:30:24	Yes	No	No	No	No	No	No	No	No	No	No	No	No	No
41939	5001915	1915	Italy	39	25-49	Male	Male	White	White	SQ08	9	5	No smoking	24,784258	Working from home		No	1	Lives alone	Live with others	17	16	16-18	No	Test not done			No			NA	45	it	2020-12-01 11:27:34	2020-12-01 11:51:37	Yes	No	No	No	No	No	No	No	No	No	No	No	No	No
41940	5001916	1916	Italy	58	50-64	Male	Male	White	White	SQ05	6	3	No smoking	33,386147	Working from home		No	2	Lives with one other person	Live with others	16	16	16-18	No	Test not done			Yes	3.0		2	46	en	2020-12-01 11:27:46	2020-12-01 11:47:02	No	No	No	No	No	No	No	No	Yes	No	No	Yes	No	No
41941	5001917	1917	Italy	NA				NA			NA	NA		NA				NA			NA	NA									NA	2	it	2020-12-01 11:29:23	2020-12-01 11:30:09											NA
41942	5001918	1918	Italy	32	25-49	Male	Male	White	White	SQ08	9	5	No smoking	26,729927	Working from home		No	2	Lives with one other person	Live with others	8	0	Less than 11	Yes	Test not done			No			NA	46	it	2020-12-01 11:30:43	2020-12-01 11:42:38	No	No	No	No	No	No	No	No	No	No	No	No	No	Yes
41943	5001919	1919	Italy	28	25-49	Female	Female	White	White	SQ07	8	4	No smoking	20,761246	Working from home		No	3	3-6 people	Live with others	24	20	19 or more	Yes	Test not done			No			NA	46	it	2020-12-01 11:32:17	2020-12-01 11:50:47	Yes	No	No	No	No	No	No	No	No	No	No	No	No	No
41944	5001920	1920	Italy	50	50-64	Female	Female	White	White	SQ04	5	3	No smoking	15,77683	Working from home		No	1	Lives alone	Live alone	19	18	19 or more	No	Test not done			Yes	3.0		1	46	it	2020-12-01 11:34:29	2020-12-01 12:25:32	No	No	No	No	No	No	No	No	No	No	Yes	No	No	No
41945	5001922	1922	Italy	40	25-49	Female	Female	White	White	SQ06	7	4	No smoking	35,436672	Working from home		No	2	Lives with one other person	Live with others	20	20	19 or more	No	Negative	Negative	7.0	No			NA	46	it	2020-12-01 11:35:17	2020-12-01 12:19:02	No	No	No	No	No	No	No	No	No	No	No	No	No	No
41946	5001923	1923	Italy	39	25-49	Female	Female	White	White	SQ06	7	4	No smoking	20,904196	Working from home and partly outside		No	2	Lives with one other person	Live with others	21	20	19 or more	Yes	Test not done			No			NA	46	en	2020-12-01 11:36:31	2020-12-01 11:46:41	Yes	No	No	No	No	No	No	No	No	No	No	No	No	No
41947	5001924	1924	Italy	31	25-49	Male	Male	White	White	SQ07	8	4	No smoking	22,839506	Working outside home	Healthcare - hospital	Yes	1	Lives alone	Live with others	NA	NA		Yes	Test not done			No			NA	46	it	2020-12-01 11:36:48	2020-12-01 11:43:47	Yes	No	No	No	No	No	No	No	No	No	No	No	No	No
41948	5001925	1925	Italy	42	25-49	Female	Female	White	White	SQ07	8	4		20,177149	Working from home and partly outside		No	4	3-6 people	Live with others	22	20	19 or more	No	Negative	Negative	More than 14 days	Yes	3.0		5	45	it	2020-12-01 11:37:21	2020-12-01 11:55:36	Yes	No	No	No	No	No	No	No	No	No	No	No	No	No
41949	5001926	1926	Italy	40	25-49	Male	Male	White	White	SQ06	7	4	No smoking	26,234568	Working from home		No	4	3-6 people	Live with others	20	20	19 or more	Yes	Test not done			No			NA	46	it	2020-12-01 11:37:53	2020-12-01 11:50:25	Yes	No	No	No	No	No	No	No	No	No	No	No	No	No
41950	5001927	1927	Italy	27	25-49	Male	Male	White	White	SQ06	7	4	Tobacco	NA	Working from home		No	2	Lives with one other person	Live with others	5	0	Less than 11	Yes	Test not done			No			NA	46	it	2020-12-01 11:37:54	2020-12-01 11:48:43	Yes	No	No	No	No	No	No	No	No	No	No	No	No	No
41951	5001928	1928	Italy	67	65-79	Male	Male	White	White	SQ07	8	4	Tobacco	24,913494	Working from home		No	NA		Live with others	17	16	16-18	No	Test not done			No			NA	46	en	2020-12-01 11:38:58	2020-12-01 11:54:25	Yes	No	No	No	No	No	No	No	No	No	No	No	No	No
41952	5001929	1929	Italy	27	25-49	Male	Male	White	White	SQ10	NA	NA	No smoking	19,591837	Working from home		No	3	3-6 people	Live with others	18	18	16-18	Yes	Test not done			No			NA	46	en	2020-12-01 11:40:01	2020-12-01 11:50:23	Yes	No	No	No	No	No	No	No	No	No	No	No	No	No
41953	5001930	1930	Italy	43	25-49	Female	Female	White	White	SQ07	8	4	No smoking	NA	Working from home		No	2	Lives with one other person	Live with others	20	20	19 or more	No	Test not done			No			NA	46	en	2020-12-01 11:41:08	2020-12-01 11:50:49	Yes	No	No	No	No	No	No	No	No	No	No	No	No	No
41954	5001931	1931	Italy	45	25-49	Male	Male	White	White	SQ06	7	4	No smoking	21,461937	Working from home		No	1	Lives alone	Live alone	20	20	19 or more	No	Test not done			No			NA	46	en	2020-12-01 11:43:16	2020-12-01 11:52:43	Yes	No	No	No	No	No	No	No	No	No	No	No	No	No
41955	5001932	1932	Italy	40	25-49	Male	Male	White	White	SQ07	8	4	No smoking	NA	Working from home		No	2	Lives with one other person	Live with others	27	20	19 or more	No	Test not done			No			NA	46	it	2020-12-01 11:43:22	2020-12-01 11:53:29	Yes	No	No	No	No	No	No	No	No	No	No	No	No	No
41956	5001933	1933	Italy	55	50-64	Female	Female	White	White	SQ06	7	4	No smoking	25,970116	Working from home and partly outside		No	1	Lives alone	Live alone	21	20	19 or more	Yes	Test not done			No			NA	46	en	2020-12-01 11:43:30	2020-12-01 11:55:37	No	No	No	No	No	No	Yes	No	No	No	Yes	No	No	No
41957	5001934	1934	Italy	NA		Male	Male	White	White	SQ07	8	4	No smoking	25,420015	Working from home		No	4	3-6 people	Live with others	13	0	13-15	No	Negative	Negative	7.0	No			NA	46	it	2020-12-01 11:43:31	2020-12-01 12:21:46	No	No	No	No	No	No	No	No	No	No	No	No	No	No
41958	5001935	1935	Italy	62	50-64	Male	Male	White	White	SQ06	7	4	No smoking	23,301094	Working from home		No	3	3-6 people	Live with others	17	16	16-18	No	Negative	Negative	7.0	No			NA	46	it	2020-12-01 11:43:35	2020-12-01 11:54:22	No	No	Yes	No	No	No	Yes	No	Yes	No	No	Yes	No	No
41959	5001936	1936	Italy	53	50-64	Female	Female	White	White	SQ09	10	5	No smoking	18,253109	Working from home		No	2	Lives with one other person	Live with others	22	20	19 or more	No	Test not done			No			NA	46	it	2020-12-01 11:45:11	2020-12-01 11:58:04	Yes	No	No	No	No	No	No	No	No	No	No	No	No	No
41960	5001937	1937	Italy	57	50-64	Female	Female	White	White	SQ06	7	4	No smoking	24,088223	Working from home and partly outside		No	2	Lives with one other person	Live with others	12	0	11-12	No	Positive	Positive	7-14 days		3.0	Yes	4	46	it	2020-12-01 11:45:55	2020-12-01 12:45:24	Yes	No	No	No	No	No	No	No	No	No	No	No	No	No
41961	5001938	1938	Italy	43	25-49	Female	Female	White	White	SQ07	8	4	No smoking	21,484375	Other		No	2	Lives with one other person	Live with others	NA	NA		Yes	Negative	Negative	7.0	No			NA	46	it	2020-12-01 11:47:47	2020-12-01 12:34:35	No	No	No	No	No	No	No	No	No	No	No	No	No	No
41962	5001939	1939	Italy	NA				NA			NA	NA		NA				NA			NA	NA									NA	2	it	2020-12-01 11:47:48	2020-12-01 11:48:36											NA
41963	5001940	1940	Italy	45	25-49	Female	Female	White	White	SQ02	3	2	No smoking	46,24125	Other		No	4	3-6 people	Live with others	NA	NA		Yes	Positive	Positive	More than 14 days		No	Yes	6	46	it	2020-12-01 11:48:28	2020-12-01 12:41:58	No	No	No	No	No	Yes	Yes	No	Yes	No	No	No	No	No
41964	5001941	1941	Italy	33	25-49	Female	Female	White	White	SQ06	7	4	Tobacco	19,132652	Working from home		No	1	Lives alone	Live with others	21	20	19 or more	No	Test not done			No			NA	46	it	2020-12-01 11:48:28	2020-12-01 11:59:02	Yes	No	No	No	No	No	No	No	No	No	No	No	No	No
41965	5001943	1943	Italy	27	25-49	Female	Female	White	White	SQ09	10	5	No smoking	19,195303	Working outside home	Healthcare - hospital	Yes	1	Lives alone	Live with others	7	0	Less than 11	Yes	Positive	Positive	7-14 days		3.0	Yes	6	46	it	2020-12-01 11:48:35	2020-12-01 12:02:30	Yes	No	No	No	No	No	No	No	No	No	No	No	No	No
41966	5001944	1944	Italy	38	25-49	Female	Female	White	White	SQ06	7	4	No smoking	19,467402	Working from home		No	2	Lives with one other person	Live with others	22	20	19 or more	No	Negative	Negative	Other	No			NA	46	en	2020-12-01 11:49:24	2020-12-01 12:03:34	Yes	No	No	No	No	No	No	No	No	No	No	No	No	No
41967	5001945	1945	Italy	60	50-64	Male	Male	White	White	SQ07	8	4	No smoking	25,90431	Working from home		No	3	3-6 people	Live with others	18	18	16-18	Yes	Test not done			No			NA	46	en	2020-12-01 11:49:40	2020-12-01 11:59:17	No	No	No	No	No	No	Yes	No	No	No	No	No	No	No
41968	5001947	1947	Italy	56	50-64	Female	Female	White	White	SQ07	8	4	No smoking	25,510204	Working from home		No	2	Lives with one other person	Live with others	21	20	19 or more	Yes	Test not done			No			NA	46	it	2020-12-01 11:51:13	2020-12-01 12:03:05	Yes	No	No	No	No	No	No	No	No	No	No	No	No	No
41969	5001948	1948	Italy	52	50-64	Female	Female	White	White	SQ07	8	4	Tobacco	21,484375	Working from home		No	4	3-6 people	Live with others	13	0	13-15	No	Test not done			No			NA	46	en	2020-12-01 11:51:54	2020-12-01 12:03:05	Yes	No	No	No	No	No	No	No	No	No	No	No	No	No
41970	5001949	1949	Italy	60	50-64	Male	Male	White	White	SQ08	9	5	No smoking	24,221453	Working outside home	Healthcare - hospital	Yes	3	3-6 people	Live with others	30	20	19 or more	Yes	Negative	Negative	7.0	No			NA	46	it	2020-12-01 11:53:22	2020-12-01 12:23:30	No	No	No	No	No	No	No	No	Yes	No	No	Yes	No	No
41971	5001950	1950	Italy	69	65-79	Female	Female	White	White	SQ07	8	4	No smoking	31,533447	Working from home		No	NA		Live with others	20	20	19 or more	No	Test not done			No			NA	46	it	2020-12-01 11:54:18	2020-12-01 12:16:29	No	No	No	No	No	No	No	No	Yes	No	No	Yes	No	No
41972	5001951	1951	Italy	59	50-64	Female	Female	White	White	SQ05	6	3	No smoking	18,426535	Working outside home	Other	Yes	1	Lives alone	Live alone	3	0	Less than 11	No	Negative	Negative	7.0	No			NA	45	it	2020-12-01 11:54:47	2020-12-01 12:07:08	Yes	No	No	No	No	No	No	No	No	No	No	No	No	No
41973	5001953	1953	Italy	40	25-49	Female	Female	White	White	SQ07	8	4	No smoking	24,005487	Working from home		No	5	3-6 people	Live with others	21	20	19 or more	Yes	Test not done			No			NA	46	it	2020-12-01 11:55:10	2020-12-01 12:10:40	Yes	No	No	No	No	No	No	No	No	No	No	No	No	No
41974	5001954	1954	Italy	47	25-49	Female	Female	White	White	SQ06	7	4	Tobacco	19,362473	Working from home		No	NA		Live with others	8	0	Less than 11	Yes	Positive	Positive	More than 14 days		3.0	Yes	8	46	it	2020-12-01 11:57:09	2020-12-01 12:10:29	Yes	No	No	No	No	No	No	No	No	No	No	No	No	No
41975	5001955	1955	Italy	29	25-49	Male	Male	NA			NA	NA		NA				NA			NA	NA									NA	3	it	2020-12-01 11:57:19	2020-12-01 11:58:39	Yes	No	No	No	No	No	No	No	No	No	No	No	No	No
41976	5001957	1957	Italy	39	25-49	Female	Female	White	White	SQ05	6	3	Tobacco	21,967121	Working from home		No	1	Lives alone	Live alone	23	20	19 or more	Yes	Test not done			No			NA	46	it	2020-12-01 11:59:33	2020-12-01 12:10:48	No	No	No	No	No	Yes	No	No	No	No	No	No	No	No
41977	5001959	1959	Italy	67	65-79	Female	Female	White	White	SQ05	6	3	No smoking	26,493025	Working from home and partly outside		No	3	3-6 people	Live with others	18	18	16-18	Yes	Negative	Negative	Other	No			NA	46	it	2020-12-01 11:59:53	2020-12-01 12:32:41	No	No	No	No	No	No	No	No	Yes	No	No	Yes	No	No
41978	5001962	1962	Italy	51	50-64	Female	Female	NA			NA	NA		NA				NA			NA	NA			Negative	Negative	7.0	No			NA	31	en	2020-12-01 12:00:47	2020-12-01 12:03:21	No	No	No	No	No	No	No	No	Yes	No	No	Yes	No	No
41979	5001963	1963	Italy	32	25-49	Male	Male	White	White	SQ06	7	4	No smoking	24,61521	Working from home		No	2	Lives with one other person	Live with others	11	0	11-12	No	Negative	Negative	7.0	No			NA	46	en	2020-12-01 12:00:51	2020-12-01 12:08:02	Yes	No	No	No	No	No	No	No	No	No	No	No	No	No
41980	5001964	1964	Italy	54	50-64	Male	Male	White	White	SQ10	NA	NA	No smoking	27,170631	Working from home		No	1	Lives alone	Live alone	18	18	16-18	No	Test not done			No			NA	46	en	2020-12-01 12:01:18	2020-12-01 12:10:40	Yes	No	No	No	No	No	No	No	No	No	No	No	No	No
41981	5001965	1965	Italy	26	25-49	Male	Male	White	White	SQ07	8	4	No smoking	24,074074	Working from home and partly outside		No	3	3-6 people	Live with others	20	20	19 or more	Yes	Test not done			No			NA	46	en	2020-12-01 12:02:15	2020-12-01 14:40:48	Yes	No	No	No	No	No	No	No	No	No	No	No	No	No
41982	5001966	1966	Italy	43	25-49	Female	Female	White	White	SQ04	5	3	No smoking	19,921875	Working from home		No	4	3-6 people	Live with others	20	20	19 or more	No	Test not done			No			NA	46	it	2020-12-01 12:02:44	2020-12-01 12:12:21	Yes	No	No	No	No	No	No	No	No	No	No	No	No	No
41983	5001967	1967	Italy	37	25-49	Female	Female	White	White	SQ06	7	4	No smoking	24,910767	Working from home		No	4	3-6 people	Live with others	15	14	13-15	No	Negative	Negative	7.0	Yes	No		6	46	en	2020-12-01 12:03:27	2020-12-01 12:15:48	Yes	No	No	No	No	No	No	No	No	No	No	No	No	No
41984	5001968	1968	Italy	55	50-64	Female	Female	White	White	SQ05	6	3	No smoking	27,636055	Working outside home	Other	Yes	4	3-6 people	Live with others	13	0	13-15	No	Test not done			No			NA	46	it	2020-12-01 12:03:27	2020-12-01 13:29:09	No	No	No	No	No	No	No	No	Yes	No	Yes	Yes	No	No
41985	5001969	1969	Italy	44	25-49	Male	Male	White	White	SQ06	7	4	No smoking	23,030045	Working from home		No	3	3-6 people	Live with others	20	20	19 or more	No	Test not done			Yes	3.0		4	46	it	2020-12-01 12:03:41	2020-12-01 12:18:24	Yes	No	No	No	No	No	No	No	No	No	No	No	No	No
41986	5001970	1970	Italy	28	25-49	Male	Male	White	White	SQ05	6	3	No smoking	23,510204	Full-time student		No	1	Lives alone	Live alone	21	20	19 or more	No	Test not done			Yes	No		6	46	it	2020-12-01 12:05:20	2020-12-01 12:22:57	Yes	No	No	No	No	No	No	No	No	No	No	No	No	No
41987	5001972	1972	Italy	34	25-49	Female	Female	White	White	SQ07	8	4	No smoking	22,862368	Working outside home	Other	Yes	3	3-6 people	Live with others	NA	NA		No	Negative	Negative	7.0	No			NA	46	en	2020-12-01 12:06:53	2020-12-01 12:28:28	Yes	No	No	No	No	No	No	No	No	No	No	No	No	No
41988	5001973	1973	Italy	43	25-49	Male	Male	White	White	SQ06	7	4	Tobacco	21,67211	Working from home		No	3	3-6 people	Live with others	21	20	19 or more	No	Test not done			No			NA	46	it	2020-12-01 12:07:06	2020-12-01 12:20:52	Yes	No	No	No	No	No	No	No	No	No	No	No	No	No
41989	5001974	1974	Italy	56	50-64	Female	Female	White	White	SQ04	5	3	No smoking	18,991964	Other		No	3	3-6 people	Live with others	18	18	16-18	No	Negative	Negative	7.0	No			NA	46	en	2020-12-01 12:07:47	2020-12-01 12:23:21	No	No	No	No	No	No	No	No	No	No	No	Yes	No	No
41990	5001975	1975	Italy	44	25-49	Female	Female	White	White	SQ07	8	4	No smoking	30,09473	Working outside home	Other	Yes	2	Lives with one other person	Live with others	24	20	19 or more	Yes	Negative	Negative	7-14 days	Yes	3.0		5	46	it	2020-12-01 12:08:12	2020-12-01 12:28:20	No	No	No	No	No	No	No	No	No	Yes	No	Yes	No	No
41991	5001977	1977	Italy	62	50-64	Male	Male	White	White	SQ06	7	4	No smoking	19,409359	Working from home		No	1	Lives alone	Live with others	17	16	16-18	No	Test not done			Yes	3.0		4	46	it	2020-12-01 12:09:39	2020-12-01 12:41:16	Yes	No	No	No	No	No	No	No	No	No	No	No	No	No
41992	5001978	1978	Italy	64	50-64	Female	Female	White	White	SQ08	9	5	No smoking	25,259516	Working from home		No	1	Lives alone	Live with others	19	18	19 or more	No	Test not done			No			NA	46	it	2020-12-01 12:10:55	2020-12-01 12:27:40	No	No	No	No	No	No	No	No	Yes	No	No	Yes	No	No
41993	5001980	1980	Italy	52	50-64	Male	Male	White	White	SQ08	9	5	Tobacco	21,366869	Working from home and partly outside		No	1	Lives alone	Live with others	17	16	16-18	Yes	Negative	Negative	7.0	No			NA	46	it	2020-12-01 12:12:57	2020-12-01 12:21:57	No	No	No	No	No	No	No	No	No	No	No	No	No	No
41994	5001981	1981	Italy	53	50-64	Male	Male	White	White	SQ05	6	3	No smoking	29,407787	Working from home		No	2	Lives with one other person	Live with others	20	20	19 or more	Yes	Test not done			Yes	3.0		2	46	en	2020-12-01 12:13:53	2020-12-01 12:28:51	No	No	No	No	No	No	No	No	Yes	No	Yes	Yes	No	No
41995	5001983	1983	Italy	38	25-49	Male	Male	White	White	SQ05	6	3	Tobacco	18,991964	Working from home		No	1	Lives alone	Live with others	16	16	16-18	No	Test not done			No			NA	46	it	2020-12-01 12:14:24	2020-12-01 12:24:09	No	No	No	Yes	No	No	No	No	No	No	No	No	No	No
41996	5001985	1985	Italy	47	25-49	Male	Male	White	White	SQ06	7	4	No smoking	19,157087	Working from home and partly outside		No	2	Lives with one other person	Live with others	21	20	19 or more	No	Negative	Negative	7.0	Yes	3.0		1	46	it	2020-12-01 12:15:09	2020-12-01 12:37:54	Yes	No	No	No	No	No	No	No	No	No	No	No	No	No
41997	5001986	1986	Italy	27	25-49	Male	Male	White	White	SQ06	7	4	No smoking	21,345272	Working from home		No	4	3-6 people	Live with others	20	20	19 or more	No	Test not done			No			NA	46	it	2020-12-01 12:15:48	2020-12-01 12:32:38	Yes	No	No	No	No	No	No	No	No	No	No	No	No	No
41998	5001988	1988	Italy	35	25-49	Female	Female	White	White	SQ06	7	4	No smoking	23,384354	Working from home		No	2	Lives with one other person	Live with others	21	20	19 or more	No	Negative	Negative	7.0	No			NA	46	it	2020-12-01 12:19:10	2020-12-01 12:33:24	Yes	No	No	No	No	No	No	No	No	No	No	No	No	No
41999	5001989	1989	Italy	45	25-49	Female	Female	White	White	SQ06	7	4	No smoking	21,971336	Other		No	2	Lives with one other person	Live with others	21	20	19 or more	Yes	Test not done			No			NA	46	it	2020-12-01 12:19:23	2020-12-01 12:31:06	Yes	No	No	No	No	No	No	No	No	No	No	No	No	No
42000	5001990	1990	Italy	60	50-64	Male	Male	White	White	SQ07	8	4	Tobacco	26,794937	Working from home		No	2	Lives with one other person	Live with others	18	18	16-18	Yes	Test not done			No			NA	46	it	2020-12-01 12:20:02	2020-12-01 12:31:04	No	No	No	No	No	No	No	No	Yes	No	No	Yes	No	No
42001	5001991	1991	Italy	43	25-49	Female	Female	White	White	SQ07	8	4	No smoking	22,49135	Working from home		No	4	3-6 people	Live with others	21	20	19 or more	Yes	Test not done			No			NA	46	en	2020-12-01 12:21:06	2020-12-01 13:23:31	Yes	No	No	No	No	No	No	No	No	No	No	No	No	No
42002	5001992	1992	Italy	33	25-49	Female	Female	White	White	SQ09	10	5	No smoking	20,661158	Working from home		No	NA		Live with others	25	20	19 or more	No	Test not done			No			NA	46	it	2020-12-01 12:21:39	2020-12-01 12:39:40	No	No	No	No	No	No	No	No	No	No	Yes	No	No	No
42003	5001993	1993	Italy	NA				NA			NA	NA		NA				NA			NA	NA									NA	1	it	2020-12-01 12:23:26	2020-12-01 12:23:57											NA
42004	5001994	1994	Italy	30	25-49	Female	Female	White	White	SQ03	4	2	No smoking	19,571682	Working from home and partly outside		No	3	3-6 people	Live with others	21	20	19 or more	Yes	Test not done			No			NA	46	it	2020-12-01 12:23:44	2020-12-01 12:33:31	No	No	No	No	No	No	No	No	No	No	No	No	No	No
42005	5001995	1995	Italy	52	50-64	Female	Female	White	White	SQ06	7	4	No smoking	20,3125	Working from home and partly outside		No	5	3-6 people	Live with others	22	20	19 or more	Yes	Negative	Negative	7.0	No			NA	46	it	2020-12-01 12:24:39	2020-12-01 12:43:50	No	No	No	No	No	No	No	No	No	No	No	No	No	No
42006	5001997	1997	Italy	29	25-49	Female	Female	White	White	SQ04	5	3	No smoking	22,038567	Working from home		No	1	Lives alone	Live alone	18	18	16-18	No	Test not done			No			NA	46	it	2020-12-01 12:26:15	2020-12-01 12:51:04	Yes	No	No	No	No	No	No	No	No	No	No	No	No	No
42007	5001998	1998	Italy	45	25-49	Female	Female	White	White	SQ06	7	4	No smoking	22,65625	Other		No	3	3-6 people	Live with others	10	0	Less than 11	No	Test not done			No			NA	46	it	2020-12-01 12:26:34	2020-12-01 12:35:39	Yes	No	No	No	No	No	No	No	No	No	No	No	No	No
42008	5001999	1999	Italy	49	25-49	Male	Male	White	White	SQ07	8	4	No smoking	24,913494	Working from home		No	3	3-6 people	Live with others	21	20	19 or more	No	Test not done			No			NA	46	en	2020-12-01 12:30:18	2020-12-01 12:45:31	Yes	No	No	No	No	No	No	No	No	No	No	No	No	No
42009	5002000	2000	Italy	41	25-49	Female	Female	White	White	SQ07	8	4	No smoking	22,65625	Working from home		No	1	Lives alone	Live alone	21	20	19 or more	No	Test not done			No			NA	46	it	2020-12-01 12:31:08	2020-12-01 12:38:37	Yes	No	No	No	No	No	No	No	No	No	No	No	No	No
42010	5002001	2001	Italy	54	50-64	Female	Female	White	White	SQ07	8	4	No smoking	22,432302	Working from home and partly outside		No	4	3-6 people	Live with others	20	20	19 or more	Yes	Test not done			No			NA	46	it	2020-12-01 12:32:32	2020-12-01 14:39:53	Yes	No	No	No	No	No	No	No	No	No	No	No	No	No
42011	5002002	2002	Italy	28	25-49	Female	Female	White	White	SQ06	7	4	No smoking	21,513859	Working from home		No	1	Lives alone	Live with others	5	0	Less than 11	No	Test not done			No			NA	46	it	2020-12-01 12:32:43	2020-12-01 12:40:19	Yes	No	No	No	No	No	No	No	No	No	No	No	No	No
42012	5002003	2003	Italy	61	50-64	Female	Female	White	White	SQ07	8	4	No smoking	21,357796	Working from home		No	2	Lives with one other person	Live with others	22	20	19 or more	No	Test not done			No			NA	46	it	2020-12-01 12:33:05	2020-12-01 12:45:31	No	No	No	No	No	No	No	No	No	No	No	No	No	No
42013	5002004	2004	Italy	47	25-49	Female	Female	White	White	SQ03	4	2	No smoking	24,609734	Working from home and partly outside		No	3	3-6 people	Live with others	22	20	19 or more	No	Test not done			Yes	3.0		4	45	it	2020-12-01 12:35:31	2020-12-01 12:52:02	Yes	No	No	No	No	No	No	No	No	No	No	No	No	No
42014	5002005	2005	Italy	57	50-64	Male	Male	White	White	SQ07	8	4	No smoking	22,981901	Working from home		No	1	Lives alone	Live with others	22	20	19 or more	No	Negative	Negative	7.0	No			NA	46	it	2020-12-01 12:36:34	2020-12-01 12:58:58	Yes	No	No	No	No	No	No	No	No	No	No	No	No	No
42015	5002007	2007	Italy	55	50-64	Female	Female	White	White	SQ07	8	4	No smoking	25,259516	Working from home		No	2	Lives with one other person	Live with others	20	20	19 or more	No	Positive	Positive	More than 14 days		3.0	Yes	3	46	en	2020-12-01 12:39:52	2020-12-01 12:54:32	Yes	No	No	No	No	No	No	No	No	No	No	No	No	No
42016	5002008	2008	Italy	59	50-64	Female	Female	White	White	SQ04	5	3	No smoking	20,134779	Working from home		No	3	3-6 people	Live with others	17	16	16-18	Yes	Test not done			No			NA	46	it	2020-12-01 12:40:56	2020-12-01 13:29:03	Yes	No	No	No	No	No	No	No	No	No	No	No	No	No
42017	5002009	2009	Italy	32	25-49	Female	Female	White	White	SQ07	8	4	No smoking	27,54821	Working from home and partly outside		No	1	Lives alone	Live with others	25	20	19 or more	Yes	Test not done			No			NA	46	it	2020-12-01 12:41:23	2020-12-01 12:50:12	No	No	No	No	No	No	No	No	No	No	No	No	No	No
42018	5002010	2010	Italy	32	25-49	Female	Female	White	White	SQ07	8	4	No smoking	34,375	Working from home		No	2	Lives with one other person	Live with others	24	20	19 or more	No	Test not done			No			NA	46	en	2020-12-01 12:43:18	2020-12-01 12:54:59	Yes	No	No	No	No	No	No	No	No	No	No	No	No	No
42019	5002011	2011	Italy	57	50-64	Female	Female	NA		SQ10	NA	NA	No smoking	22,49135	Working from home		No	1	Lives alone	Live alone	NA	NA		No	Test not done			Yes	3.0		4	46	it	2020-12-01 12:43:43	2020-12-01 13:18:02	No	No	No	No	No	No	No	No	No	No	Yes	No	No	No
42020	5002012	2012	Italy	45	25-49	Female	Female	White	White	SQ05	6	3	No smoking	24,609375	Working from home		No	3	3-6 people	Live with others	25	20	19 or more	No	Negative	Negative	7-14 days	Yes	3.0		1	46	en	2020-12-01 12:44:12	2020-12-01 13:08:20	Yes	No	No	No	No	No	No	No	No	No	No	No	No	No
42021	5002013	2013	Italy	56	50-64	Female	Female	White	White	SQ07	8	4	No smoking	20,93664	Working from home and partly outside		No	1	Lives alone	Live alone	20	20	19 or more	No	Test not done			Yes	3.0		2	46	it	2020-12-01 12:44:39	2020-12-01 13:03:00	Yes	No	No	No	No	No	No	No	No	No	No	No	No	No
42022	5002014	2014	Italy	69	65-79	Male	Male	White	White	SQ02	3	2	No smoking	24,810965	Working from home		No	4	3-6 people	Live with others	18	18	16-18	No	Test not done			No			NA	46	it	2020-12-01 12:45:00	2020-12-01 13:00:31	Yes	No	No	No	No	No	No	No	No	No	No	No	No	No
42023	5002015	2015	Italy	42	25-49	Female	Female	White	White	SQ06	7	4	No smoking	28,685144	Working from home		No	5	3-6 people	Live with others	21	20	19 or more	Yes	Test not done			No			NA	46	it	2020-12-01 12:45:57	2020-12-01 12:58:26	Yes	No	No	No	No	No	No	No	No	No	No	No	No	No
42024	5002016	2016	Italy	27	25-49	Female	Female	White	White	SQ06	7	4	No smoking	19,78997	Working from home		No	1	Lives alone	Live alone	NA	NA		No	Test not done			No			NA	46	it	2020-12-01 12:49:14	2020-12-01 13:18:13	Yes	No	No	No	No	No	No	No	No	No	No	No	No	No
42025	5002017	2017	Italy	35	25-49	Female	Female	White	White	SQ07	8	4	No smoking	26,57313	Working from home and partly outside		No	1	Lives alone	Live alone	16	16	16-18	No	Test not done			No			NA	46	en	2020-12-01 12:50:13	2020-12-01 12:58:24	Yes	No	No	No	No	No	No	No	No	No	No	No	No	No
42026	5002018	2018	Italy	29	25-49	Female	Female	White	White	SQ07	8	4	No smoking	24,622961	Working from home		No	1	Lives alone	Live with others	21	20	19 or more	No	Test not done			No			NA	46	it	2020-12-01 12:51:12	2020-12-01 13:02:43	Yes	No	No	No	No	No	No	No	No	No	No	No	No	No
42027	5002019	2019	Italy	55	50-64	Female	Female	White	White	SQ05	6	3	No smoking	18,778345	Working from home and partly outside		No	2	Lives with one other person	Live with others	17	16	16-18		Test not done			No			NA	46	en	2020-12-01 12:52:31	2020-12-01 13:21:24	No	No	No	No	No	No	No	No	No	No	Yes	No	No	No
42028	5002023	2023	Italy	58	50-64	Female	Female	White	White	SQ03	4	2	No smoking	30,864197	Umemployed		No	1	Lives alone	Live with others	NA	NA		No	Test not done			No			NA	46	it	2020-12-01 12:54:21	2020-12-01 13:22:30	Yes	No	No	No	No	No	No	No	No	No	No	No	No	No
42029	5002025	2025	Italy	29	25-49	Female	Female	White	White	SQ06	7	4	No smoking	19,723866	Working outside home	Healthcare - hospital	Yes	NA			8	0	Less than 11	No	Positive	Positive	7-14 days			No	NA	46	it	2020-12-01 12:54:36	2020-12-01 13:07:11	No	No	No	No	No	No	No	No	No	No	No	No	No	No
42030	5002028	2028	Italy	66	65-79	Male	Male	White	White	SQ07	8	4		NA	Working from home and partly outside		No	1	Lives alone	Live with others	19	18	19 or more	Yes	Test not done			No			NA	43	en	2020-12-01 12:56:09	2020-12-01 13:33:12	No	No	No	No	No	No	No	No	Yes	No	No	Yes	No	No
42031	5002029	2029	Italy	55	50-64	Female	Female	White	White	SQ06	7	4	Tobacco	26,5625	Working from home		No	2	Lives with one other person	Live with others	21	20	19 or more	No	Test not done			No			NA	46	it	2020-12-01 12:56:39	2020-12-01 13:14:14	Yes	No	No	No	No	No	No	No	No	No	No	No	No	No
42032	5002030	2030	Italy	44	25-49	Female	Female	White	White	SQ07	8	4		NA	Working from home		No	NA			22	20	19 or more		Negative	Negative	7.0	No			NA	42	it	2020-12-01 12:57:24	2020-12-01 13:04:56	No	No	No	No	No	No	No	No	No	No	No	No	No	No
42033	5002031	2031	Italy	NA				NA			NA	NA		NA				NA			NA	NA									NA	1	it	2020-12-01 12:58:43	2020-12-01 12:59:23											NA
42034	5002033	2033	Italy	57	50-64	Female	Female	White	White	SQ07	8	4	No smoking	NA	Working outside home	Healthcare - hospital	Yes	2	Lives with one other person	Live with others	23	20	19 or more	No	Negative	Negative	7.0	No			NA	46	en	2020-12-01 13:00:31	2020-12-01 13:13:51	No	Yes	No	No	No	Yes	Yes	Yes	Yes	No	No	Yes	No	No
42035	5002034	2034	Italy	NA				NA			NA	NA		NA				NA			NA	NA									NA	2	it	2020-12-01 13:01:13	2020-12-01 13:01:31											NA
42036	5002035	2035	Italy	27	25-49		Other	White	White	SQ04	5	3	No smoking	20,3125	Umemployed		No	3	3-6 people	Live with others	20	20	19 or more	Yes	Test not done			Yes	No		5	46	en	2020-12-01 13:02:02	2020-12-01 13:14:05	Yes	No	No	No	No	No	No	No	No	No	No	No	No	No
42037	5002036	2036	Italy	61	50-64	Male	Male	White	White	SQ07	8	4	Tobacco	23,888441	Working from home and partly outside		No	1	Lives alone	Live with others	20	20	19 or more	Yes	Test not done			No			NA	46	en	2020-12-01 13:02:29	2020-12-01 13:16:33	No	No	No	No	No	No	No	No	No	No	No	No	No	No
42038	5002037	2037	Italy	31	25-49	Female	Female	White	White	SQ07	8	4	No smoking	19,53125	Working from home and partly outside		No	1	Lives alone	Live alone	18	18	16-18	No	Negative	Negative	7.0	No			NA	46	it	2020-12-01 13:03:25	2020-12-01 13:18:09	Yes	No	No	No	No	No	No	No	No	No	No	No	No	No
42039	5002038	2038	Italy	35	25-49	Female	Female	White	White	SQ06	7	4	No smoking	21,875	Working from home		No	1	Lives alone	Live with others	18	18	16-18	No	Positive	Positive	7-14 days		3.0	Yes	5	46	it	2020-12-01 13:07:23	2020-12-01 13:21:48	Yes	No	No	No	No	No	No	No	No	No	No	No	No	No
42040	5002039	2039	Italy	41	25-49	Male	Male	NA			NA	NA		NA				NA			NA	NA			Negative	Negative	7.0				NA	4	en	2020-12-01 13:09:19	2020-12-01 13:11:32	Yes	No	No	No	No	No	No	No	No	No	No	No	No	No
42041	5002041	2041	Italy	42	25-49	Female	Female	White	White	SQ06	7	4	No smoking	33,29865	Working from home		No	1	Lives alone	Live alone	21	20	19 or more	No	Negative	Negative	7.0	No			NA	46	it	2020-12-01 13:10:20	2020-12-01 13:23:17	No	No	No	No	No	No	No	No	No	No	No	No	No	No
42042	5002042	2042	Italy	56	50-64	Female	Female	White	White	SQ05	6	3	No smoking	23,711845	Working from home		No	NA		Live with others	20	20	19 or more	Yes	Test not done			No			NA	46	en	2020-12-01 13:10:30	2020-12-01 13:20:53	Yes	No	No	No	No	No	No	No	No	No	No	No	No	No
42043	5002043	2043	Italy	NA				NA			NA	NA		NA				NA			NA	NA									NA	2	it	2020-12-01 13:11:20	2020-12-01 13:12:06											NA
42044	5002044	2044	Italy	41	25-49	Male	Male	White	White	SQ05	6	3	Tobacco	25,711662	Working from home and partly outside		No	4	3-6 people	Live with others	11	0	11-12	No	Negative	Negative	7.0	Yes	No		2	46	it	2020-12-01 13:12:08	2020-12-01 13:30:06	Yes	No	No	No	No	No	No	No	No	No	No	No	No	No
42045	5002045	2045	Italy	46	25-49	Male	Male	White	White	SQ07	8	4	No smoking	30,930439	Working from home and partly outside		No	3	3-6 people	Live with others	10	0	Less than 11	No	Negative	Negative	7.0	No			NA	46	it	2020-12-01 13:12:21	2020-12-01 13:24:20	Yes	No	No	No	No	No	No	No	No	No	No	No	No	No
42046	5002046	2046	Italy	33	25-49	Female	Female	NA		SQ04	5	3	No smoking	26,259584	Working from home		No	1	Lives alone	Live with others	20	20	19 or more	No	Test not done			No			NA	46	en	2020-12-01 13:14:11	2020-12-01 13:23:45	Yes	No	No	No	No	No	No	No	No	No	No	No	No	No
42047	5002047	2047	Italy	28	25-49	Female	Female	White	White	SQ05	6	3	No smoking	21,09375	Working from home		No	3	3-6 people	Live with others	23	20	19 or more	No	Test not done			No			NA	46	en	2020-12-01 13:14:40	2020-12-01 13:29:36	Yes	No	No	No	No	No	No	No	No	No	No	No	No	No
42048	5002048	2048	Italy	16	<25	Female	Female	White	White	SQ08	9	5	No smoking	20,761246	Full-time student		No	4	3-6 people	Live with others	10	0	Less than 11	Yes	Test not done			No			NA	46	it	2020-12-01 13:15:39	2020-12-01 13:49:19	Yes	No	No	No	No	No	No	No	No	No	No	No	No	No
42049	5002049	2049	Italy	50	50-64	Female	Female	White	White	SQ06	7	4		NA	Working from home		No	NA			21	20	19 or more		Test not done			No			NA	42	it	2020-12-01 13:22:35	2020-12-01 13:47:33	Yes	No	No	No	No	No	No	No	No	No	No	No	No	No
42050	5002050	2050	Italy	59	50-64	Male	Male	White	White	SQ08	9	5	No smoking	26,42357	Working from home and partly outside		No	6	More than 6 people	Live with others	24	20	19 or more	Yes	Negative	Negative	7.0	No			NA	46	en	2020-12-01 13:25:19	2020-12-01 13:36:09	Yes	No	No	No	No	No	No	No	No	No	No	No	No	No
42051	5002051	2051	Italy	50	50-64	Female	Female	White	White	SQ07	8	4	No smoking	21,218317	Working from home and partly outside		No	1	Lives alone	Live with others	23	20	19 or more	Yes	Test not done			No			NA	46	en	2020-12-01 13:25:38	2020-12-01 13:35:59	Yes	No	No	No	No	No	No	No	No	No	No	No	No	No
42052	5002052	2052	Italy	57	50-64	Male	Male	NA			NA	NA		NA				NA			NA	NA			Test not done			No			NA	31	en	2020-12-01 13:25:50	2020-12-01 13:29:35	No	No	No	No	No	No	Yes	No	No	No	No	No	No	No
[truncated: 14,064 more rows]
[truncated: 2,016 more columns]
